# Supplementary material for: Craniofacial syndromes and class III phenotype: common genotype fingerprints? A scoping review and meta-analysis
Source: Pediatr Res. 2024 Feb 12;95(6):1455–75. doi: 10.1038/s41390-023-02907-5 (PMC11126392; doi:10.1038/s41390-023-02907-5)
Supplement: Supplementary file 1 [file 41390_2023_2907_MOESM1_ESM.xlsx]

## Sheet: Sheet1
	Craniofacial syndromes with an underlying skeletal Class III phenotype: Common genotype fingerprints? A scoping review and meta-analysis Faria-Teixeira Maria Cristina, Tordera Cristina, Salvado e Silva Francisco, Vaz-Carneiro António, Iglesias-Linares Alejandro * (aleigl01@ucm.es ) Complutense University of Madrid, School of Dentistry, Madrid, Spain
	Supplementary Resource 1: Search Strategy [#Step 1]
	OMIM Database
	1#: Prognathism: "Relative mandibular prognathism" OR "Mandibular prognathism" OR "Mandible prognathism" OR "Prognathism" OR "Enlarged mandible" OR "Prominent chin" OR "Prominent jaw" OR "Prognathia" OR "Large lower jaw" OR "Prominent lower jaw" OR "Large mandible" OR "Prominent mandible" OR "Angle Class III Malocclusion" OR "Hapsburg jaw" OR "underbite" OR "mandibular overgrowth".
	2#: Maxillary hypoplasia: "Small maxilla" OR "Small upper jaw" OR "Maxillary hypoplasia" OR "Maxillary deficiency" OR "Maxillary retrusion" OR "Maxillary micrognathia" OR "Maxillary retrognathia" OR "midface hypoplasia" OR "midface retrusion" OR "hypoplastic maxilla" OR "retrognathia of the upper jaw".
	HPO Database
	1#: Prognathism: “Hyperplasia of lower jaw” OR “Relative mandibular prognathism” OR “Lower jaw excess” OR “Big lower jaw” OR “Increased size of mandible” OR “Mandibular prognathism” OR “Macromandible” OR “Mandible prognathism” OR “Hypertrophy of lower jaw” OR “Mandibular hyperplasia” OR “Big mandible” OR “Prognathism” OR “Enlarged mandible” OR “Lower jaw hyperplasia” OR “Prominent chin” OR “Incre…
	2#: Maxillary hypoplasia: "Small maxilla" OR "Decreased size of upper jaw" OR "Retrognathia of upper jaw" OR "Small upper jaw" OR "Hypotrophic upper jaw bones" OR "Maxillary hypoplasia" OR "Hypoplastic maxillary bones" OR "Decreased projection of maxilla" OR "Small upper jaw bones" OR "Upper jaw deficiency" OR "Retrusion of upper jaw bones" OR "Maxillary deficiency" OR "Maxillary retrusion" OR "D…
	Malacards Database
	1#: Prognathism: "prognathism" OR "Mandibular prognathism" OR "Mandible prognathism" OR "Enlarged mandible" OR "Prominent chin" OR "Prominent jaw" OR "Prognathia" OR "Large lower jaw" OR "Prominent lower jaw" OR "Large mandible" OR "Prominent mandible" OR "Angle Class III Malocclusion" OR "Hapsburg jaw".
	2#: Maxillary hypoplasia: “Small maxilla” OR “Small upper jaw” OR “Maxillary hypoplasia” OR “Maxillary deficiency” OR “Maxillary retrusion” OR “Maxillary micrognathia” OR “Maxillary retrognathia” OR “midface hypoplasia” OR “midface retrusion” OR “hypoplastic maxilla”.
	Genereviews Database
	1#: Prognathism: “Hyperplasia of lower jaw” OR “Relative mandibular prognathism” OR “Lower jaw excess” OR “Big lower jaw” OR “Increased size of mandible” OR “Mandibular prognathism” OR “Macromandible” OR “Mandible prognathism” OR “Hypertrophy of lower jaw” OR “Mandibular hyperplasia” OR “Big mandible” OR “Prognathism” OR “Enlarged mandible” OR “Lower jaw hyperplasia” OR “Prominent chin” OR “Incre…
	2#: Maxillary hypoplasia: "Small maxilla" OR "Decreased size of upper jaw" OR "Retrognathia of upper jaw"OR "Small upper jaw" OR "Hypotrophic upper jaw bones" OR "Maxillary hypoplasia" OR "Hypoplastic maxillary bones" OR "Decreased projection of maxilla" OR "Small upper jaw bones" OR "Upper jaw deficiency" OR "Retrusion of upper jaw bones" OR "Maxillary deficiency" OR "Maxillary retrusion" OR "De…
	MedGen Database
	1#: Prognathism: “Hyperplasia of lower jaw” OR “Relative mandibular prognathism” OR “Lower jaw excess” OR “Big lower jaw” OR “Increased size of mandible” OR “Mandibular prognathism” OR “Macromandible” OR “Mandible prognathism” OR “Hypertrophy of lower jaw” OR “Mandibular hyperplasia” OR “Big mandible” OR “Prognathism” OR “Enlarged mandible” OR “Lower jaw hyperplasia” OR “Prominent chin” OR “Incre…
	2#: Maxillary hypoplasia: "Small maxilla" OR "Decreased size of upper jaw" OR "Retrognathia of upper jaw" OR "Small upper jaw" OR "Hypotrophic upper jaw bones" OR 2Maxillary hypoplasia" OR "Hypoplastic maxillary bones" OR "Decreased projection of maxilla" OR "Small upper jaw bones" OR "Upper jaw deficiency" OR "Retrusion of upper jaw bones" OR "Maxillary deficiency" OR "Maxillary retrusion" OR "D…
