# Supplementary material for: Craniofacial syndromes and class III phenotype: common genotype fingerprints? A scoping review and meta-analysis
Source: Pediatr Res. 2024 Feb 12;95(6):1455–75. doi: 10.1038/s41390-023-02907-5 (PMC11126392; doi:10.1038/s41390-023-02907-5)
Supplement: Supplementary file 2 [file 41390_2023_2907_MOESM2_ESM.xlsx]

## Sheet: Step 2
	Craniofacial syndromes with an underlying skeletal Class III phenotype: Common genotype fingerprints? A scoping review and meta-analysis Faria-Teixeira Maria Cristina, Tordera Cristina, Salvado e Silva Francisco, Vaz-Carneiro António, Iglesias-Linares Alejandro * (aleigl01@ucm.es ) Complutense University of Madrid, School of Dentistry, Madrid, Spain
	Supplementary Resource 2: Systematic Search Strategy [#Step 2]
	Pubmed Database
	(("prognathic"[All Fields] OR "prognathism"[MeSH Terms] OR "prognathism"[All Fields] OR "prognathisms"[All Fields] OR "prognathous"[All Fields] OR ("malocclusion, angle class iii"[MeSH Terms] OR ("malocclusion"[All Fields] AND "Angle"[All Fields] AND "Class"[All Fields] AND "III"[All Fields]) OR "angle class iii malocclusion"[All Fields] OR ("malocclusion"[All Fields] AND "Angle"[All Fields] AND …
	Scopus Database
	( ( ( TITLE-ABS-KEY ( prognathism ) OR TITLE-ABS KEY ( malocclusion, AND angle AND class AND iii ) OR TITLE-ABS-KEY ( hapsburg AND jaw ) OR TITLE-ABS-KEY ( angle AND class AND iii ) OR TITLE-ABS-KEY ( underbite ) OR TITLE-ABS-KEY ( mandibular AND overgrowth ) OR TITLE-ABS-KEY ( mandibular AND hyperplasia ) OR TITLE-ABS-KEY ( hyperplastic AND mandible ) OR TITLE-ABS KEY ( relative AND mandibular A…
	Cochrane Database
	Prognathism OR Malocclusion, Angle Class III OR Hapsburg jaw OR Prognat* OR Angle Class III OR underbite OR mandibular overgrowth OR mandibular hyperplasia OR Hyperplastic mandible OR Abnormal mandible OR Mandible disease OR Maxillary hypoplasia OR Midface hypoplasia OR Midface retrusion OR Hypoplastic maxilla OR Hypoplastic maxillary bones OR Maxillary deficiency OR Maxillary retrognathia OR Max…
	Syndromes OR Syndrom* OR Syndrome OR Syndromic OR Congenital defect OR Dysmorphology
	Cephalometrics OR cephalometry OR craniometry OR cephalometry OR cephalometric OR cephalometric measurements OR cephalometric studies OR cephalogram OR lateral radiographs OR craniofacial OR craniofacial morphology OR craniofacial development OR craniofacial growth OR dentoskeletal
	Web of Science Database
	TS= (Prognathism) OR (Malocclusion, Angle Class III) OR (Hapsburg jaw) OR (prognat*) OR (Angle Class III) OR (underbite) OR (mandibular overgrowth) OR (mandibular hyperplasia) OR (Hyperplastic mandible) OR (Relative mandibular prognathism) OR (Mandibular prognathism) OR (Mandible prognathism) OR (Enlarged mandible) OR (Prominent chin) OR (Prominent jaw) OR (Prognathia) OR (Large lower jaw) OR (Pr…
	Indexes=SCI-EXPANDED, SSCI, A&HCI, CPCI-S, CPCI-SSH, BKCI-S, BKCI-SSH, ESCI, CCR-EXPANDED, IC Timespan=All years
	Medline
	1 exp Malocclusion, Angle Class III/ 2 exp Prognathism/ 3 Habsburg jaw.ab,ti. 4 "prognat*".ab,ti. 5 angle class III.ab,ti. 6 underbite.ab,ti. 7 malocclusion.ab,ti. 8 ((abnormal or disorder* or disease) adj3 (mandib* or cranial-facial or cranio-facial)).ab,ti. only possible in OVID (not available on Medline) 9 1 or 2 or 3 or 4 or 5 or 6 or 7 or 8 10 "Syndrom*".ab,ti. 11 "Sindrom*".ab,ti. 12 "disea…
	33 Phenotype.ab,ti. 34 "Chromosom*".ab,ti. 35 19 or 20 or 21 or 22 or 23 or 24 or 25 or 26 or 27 or 28 or 29 or 30 or 31 or 32 or 33 or 34 36 9 and 18 and 35 37 exp animals/ not humans.sh. 38 36 not 37
