# Supplementary material for: Craniofacial syndromes and class III phenotype: common genotype fingerprints? A scoping review and meta-analysis
Source: Pediatr Res. 2024 Feb 12;95(6):1455–75. doi: 10.1038/s41390-023-02907-5 (PMC11126392; doi:10.1038/s41390-023-02907-5)
Supplement: Supplementary file 3 [file 41390_2023_2907_MOESM3_ESM.xlsx]

## Sheet: Sheet2
	Craniofacial syndromes with an underlying skeletal Class III phenotype: Common genotype fingerprints? A scoping review and meta-analysis Faria-Teixeira Maria Cristina, Tordera Cristina, Salvado e Silva Francisco, Vaz-Carneiro António, Iglesias-Linares Alejandro * (aleigl01@ucm.es ) Complutense University of Madrid, School of Dentistry, Madrid, Spain
	Supplementary Resource 3: Full text excluded articles and reasons for exclusion
	No.	Title	Authors	DOI	Reasons of exclusion
	1	Sotos syndrome (cerebral gigantism): a clinical and radiological study of 14 cases from Saudi Arabia	al Rashed AA, al-Jarallah AA, Salih MA, Kolawole T, al-Jarallah J.	doi: 10.1080/02724939992536	Not a case control study. Prognathism is rare in the observed syndrome
	2	The cranial base angle and maxillary hypoplasia in unoperated Crouzon patients	Al-Qattan MM, Phillips JH.	doi:10.1097/00001665-199601000-00015	Non comparable cephalometric data
	3	Sotos syndrome: evolution of facial phenotype subjective and objective assessment	Allanson JE, Cole TR.	doi: 10.1002/(SICI)10968628(19961002)65:1<13::AID-AJMG2>3.0.CO;2-Z	Prognathism is rare in the observed syndrome
	4	The face of Smith-Magenis syndrome: a subjective and objective study.	Allanson JE, Greenberg F, Smith AC.	-	No cephalometric data available
	5	Craniofacial features as assessed by lateral cephalometric measurements in children with Down syndrome	Allareddy, V; Ching, N; Macklin, EA; Voelz, L; Weintraub, G; Davidson, E; Prock, LA; Rosen, D; Brunn, R; Skotko, BG,	doi: 10.1186/s40510-016-0148-7.	Non comparable cephalometric data
		The relationship between craniofacial development and hypodontia in patients with Down syndrome.	D J F van Marrewijk , M A E van Stiphout , W Reuland-Bosma , E M Bronkhorst , E M Ongkosuwito 4	doi:10.1093/ejo/cjv054	Not a case control study
	6
	7	Apert’s syndrome: cephalometric evaluation and considerations on pathogenesis.	Avantaggiato A, Carinci F, Curioni C.	-	Not a case control study
	8	Stability of Le Fort III advancement surgery in children with Crouzon’s, Apert’s, and Pfeiffer’s syndromes.	Bachmayer DI, Ross RB.	-	Non comparable cephalometric data
	9	Obstructive sleep apnea in children with syndromic craniosynostosis: Long-term respiratory outcome of midface advancement.	Bannink, N., Nout, E., Wolvius, E. B., Hoeve, H. L. J., Joosten, K. F. M., & Mathijssen, I. M. J.	doi: 10.1016/j.ijom.2009.11.021.	Non comparable cephalometric data
	10	Cephalometric findings in patients with Papillon-Lefevre syndrome.	Bindayel NA, Ullbro C, Suri L, Al-Farra E.	doi: 10.1016/j.ajodo.2008.01.002.	Not a case control study
	11	Analysis of facial growth in subjects with syndromic ectodermal dysplasia: a longitudinal analysis.	Bondarets N, Jones RM, McDonald F.	doi: 10.1034/j.1600-0544.2002.01159.x.	Not a case control study
	12	Effect of Le Fort III osteotomy on mandibular growth in patients with Crouzon and Apert syndromes.	Bu BH, Kaban LB, Vargervik K.	doi:10.1016/s0278-2391(89)80002-3	Non comparable cephalometric data
	13	Crouzon syndrome: cephalometric analysis and evaluation of pathogenesis.	Carinci F, Avantaggiato A, Curioni C.	doi: 10.1597/1545-1569_1994_031_0201_cscaae_2.3.co_2.	Not a case control study
	14	Occlusal plane orientation in Klinefelter syndrome (47,XXY males).	Celebić A, Brkić H, Kaić Z, Vojvodić D, Poje Z, Singer Z.	doi:10.1046/j.1365-2842.1997.00576.x	No cephalometric data available
	15	Deviating dental arch morphology in mild coronal craniosynostosis syndromes.	Choi TM, Kragt L, Goos JAC, Mathijssen IMJ, Wolvius EB, Ongkosuwito EM.	doi:10.100/s00784-018-2710-9	No cephalometric data available
	16	Basal cell nevus syndrome.	Clendenning, W. E., Block, J. B., & Radde, I. C.	doi:10.1001/archderm.1964.01600010044011	No cephalometric data available
	17		Connolly, J. P., Gruss, J., Seto, M. L., Whelan, M. F., Ellenbogen, R., Weiss, A., Cunningham, M. L.	doi:10.1097/01.PRS.0000111593.96440.30	No cephalometric data available
		Progressive postnatal craniosynostosis and increased intracranial pressure.
	18		Crombag GAJC, Verdoorn MHAS, Nikkhah D, Ponniah AJT, Ruff C, Dunaway D.	doi:10.1016/j.bjps.2014.02.019	Non comparable cephalometric data
		Assessing the corrective effects of facial bipartition distraction in Apert syndrome using geometric morphometrics.
	19	Non-invasive longitudinal assessment of facial growth in children and adolescents with hypohidrotic ectodermal dysplasia.	Dellavia C, Catti F, Sforza C, Grandi G, Ferrario VF	doi:10.1111/j.1600-0722.2008.00550.x	Non comparable cephalometric data
	20	Upper Airway Length is Predictive of Obstructive Sleep Apnea in Syndromic Craniosynostosis.	Dentino K, Ganjawalla K, Inverso G, Mulliken JB, Padwa BL.	doi:10.1016/j.joms.2015.04.017	No cephalometric data available
	21	The effect of early fusion of the spheno-occipital synchondrosis on midface hypoplasia and obstructive sleep apnea in patients with crouzon syndrome.	Driessen, C., Rijken, B. F., Doerga, P. N., Dremmen, M. H., Joosten, K. F., & Mathijssen, I. M.	doi:10.1016/j.jcms.2017.03.024	No cephalometric data available
		A quantitative study of the face in Down’s syndrome	Fink GB, Madaus WK, Walker GF.	doi:10.1016/0002-9416(75)90299-7	No cephalometric data available
	22
	23	Vertical development of the jaw in cases of trisomy 21: interaction of form and function	Fischer-Brandies H	-	No cephalometric data vailable
	24		Fischer-brandies, H., Schmid, R. G., & Fischer-Brandies, E.	-	No cephalometric diagnosis of Skeletal Class III
		Craniofacial development in patients with down's syndrome from birth to 14 years of age
	25	Craniofacial morphometric analysis of individuals with x-linked hypohidrotic ectodermal dysplasia.	Goodwin, A. F., Larson, J. R., Jones, K. B., Liberton, D. K., Landan, M., Wang, Z., . . . Klein, O. D	doi:10.1002/mgg3.84	No cephalometric data available
	26	Airway changes after Le Fort III osteotomy in craniosynostosis syndromes.	Ishii K, Kaloust S, Ousterhout DK, Vargervik K.	doi:10.1097/00001665-199609000-00009	Non comparable cephalometric data
	27	A roentgencephalometric study of patients with crouzon syndrome m	Kamiji, T., & Ohmori, K.	-	Article not available
	28	Fronto-facial advancement and bipartition in Crouzon–Pfeiffer and apert syndromes: Impact of fronto-facial surgery upon orbital and airway parameters in FGFR2 syndromes	Khonsari, R. H., Way, B., Nysjö, J., Odri, G. A., Olszewski, R., Evans, R. D.,Britto, J. A.	doi:10.1016/j.jcms.2016.08.015	Non comparable cephalometric data
	29	Radiological features of the skull in Klinefelter’s syndrome and male hypogonadism	Kosowicz J, Rzymski K.	doi:10.1016/s0009-9260(75)80081-x	No cephalometric data available
	30	Premature closure of the spheno-occipital synchondrosis in Pfeiffer syndrome: a link to midface hypoplasia.	Paliga JT, Goldstein JA, Vossough A, Bartlett SP, Taylor JA.	doi:10.1097/SCS.0000000000000386	No cephalometric data available
	31	Crouzon syndrome: quantitative assessment of presenting deformity and surgical results based on CT scans.	Posnick JC, Lin KY, Jhawar BJ, Armstrong D.	-	Case series
	32	A longitudinal study of dental arch morphology in children with the syndrome of Crouzon or Apert.	Reitsma JH, Elmi P, Ongkosuwito EM, Buschang PH, Prahl-Andersen B	doi:10.1111/eos.12051	Non comparable cephalometric data
	33	Facial growth in patients with apert and crouzon syndromes compared to normal children.	Reitsma JH, Ongkosuwito EM, Buschang PH, Prahl-Andersen B.	doi:10.1597/10-021	No cephalometric data available
	34	Dentofacial and cranial changes in down syndrome.	Shukla, D., Bablani, D., Chowdhry, A., Thapar, R., Gupta, P., & Mishra, S.	doi:10.1016/j.phrp.2014.09.004	No cephalometric data available
	35	Describing Crouzon and Pfeiffer syndrome based on principal component analysis.	Staal FCR, Ponniah AJT, Angullia F, Ruff C, Koudstaal MJ, Dunaway D.	doi: 10.1016/j.jcms.2015.02.005	Non comparable cephalometric data
	36	Morphology and growth of the mandible in Crouzon, Apert, and Pfeiffer syndromes	Boutros S, Shetye PR, Ghali S, Carter CR, McCarthy JG, Grayson BH	doi:10.1097/01.scs.0000248655.53405.a7	No cephalometric diagnosis of Skeletal Class III
	37	Quantitative evaluation of facial hypoplasia and airway obstruction in infants with syndromic craniosynostosis: relationship with skull base and splanchnocranium sutural pattern.	Calandrelli R, Pilato F, Massimi L	doi:10.1007/s00234-018-2005-5	No cephalometric diagnosis of Skeletal Class III
	38	Is the mandible intrinsically different in Apert and Crouzon syndromes?	Costaras-Volarich M, Pruzansky S.	doi: 10.1016/0002-9416(84)90087-3.	No cephalometric diagnosis of Skeletal Class III
	39	Analysis of midface retrusion in Crouzon and Apert syndromes.	Forte AJ, Alonso N, Persing JA, Pfaff MJ, Brooks ED, Steinbacher DM	doi:10.1097/PRS.0000000000000360	No cephalometric diagnosis of Skeletal Class III
	40	Maxillomandibular and occlusal relationships in preadolescent patients with syndromic craniosynostosis treated by LeFort III distraction osteogenesis: 10-year surgical and phenotypic stability.	Gibson TL, Grayson BH, McCarthy JG, Shetye PR	doi:10.1016/j.ajodo.2018.12.022	Non comparable cephalometric data
	41	Change in Mandibular Position in Patients With Syndromic Craniosynostosis After Midfacial Advancement With Distraction Osteogenesis	Ali Naeem , Brustowicz K, Hosomura N, Bruun RA, Padwa BL.	doi:10.1597/14-157	Non comparable cephalometric data
	42	Spatial and temporal changes of midface in Apert’s syndrome	Lu, X., Forte, A. J., Sawh-Martinez, R., Wu, R., Cabrejo, R., Wilson, A., Persing, J. A.	doi:10.1080/2000656X.2018.1541324	No cephalometric diagnosis of Skeletal Class III
	43	Association of Regional Cranial Base Deformity and Ultimate Structure in Crouzon Syndrome	Lu, XN; Forte, AJ; Sawh-Martinez, R; Wu, R; Cabrejo, R; Steinbacher, DM; Alperovich, M; Alonso, N; Persing, JÁ		No cephalometric diagnosis of Skeletal Class III
				doi: 10.1097/PRS.0000000000005643
	44	Mandibular Spatial Reorientation and Morphological Alteration of Crouzon and Apert Syndrome	Lu, XN; Sawh-Martinez, R; Forte, AJ; Wu, R; Cabrejo, R; Wilson, A; Steinbacher, DM; Alperovich, M; Alonso, N; Persing, JÁ,	doi: 10.1097/SAP.0000000000001811	No cephalometric diagnosis of Skeletal Class III
	45	Cranial base growth in patients with Down syndrome: a longitudinal study	Alio JJ, Lorenzo J, Iglesias C	doi: 10.1016/j.ajodo.2006.03.036	No cephalometric diagnosis of Skeletal Class III
	46	Longitudinal maxillary growth in Down syndrome patients	Alió J, Lorenzo J, Iglesias MC, Manso FJ, Ramírez EM	doi:10.2319/040510-189.1	No cephalometric diagnosis of Skeletal Class III
	47	Craniofacial morphology in the nevoid basal cell carcinoma syndrome	Dahl E, Kreiborg S, Jensen BL	doi:10.1016/s0300-9785(76)80031-2	No cephalometric diagnosis of Skeletal Class III
	48	A morphometric analysis of the craniofacial configuration in Achondroplasia	M M Cohen Jr, G F Walker, C Phillips		Insufficient cephalometric data
	49	The craniofacial characteristics of osteogenesis imperfecta patients	Pei-Ching Chang , Shiao-Yu Lin, Kuang-Hung Hsu	doi: 10.1093/ejo/cjl035	The presented cephalometric data mixes the evaluation of OI type I, type III and Type IV patients altogether.
	50	Computed tomography assessment of Apert syndrome	Albuquerque M.A., Cavalcanti M.G	doi: 10.1590/s1806-83242004000100007.	Case series
	51	Rubinstein-Taybi syndrome: Objective evaluation of craniofacial structure	Allanson J.E., Hennekam R.C.M	doi: 10.1002/(sici)1096-8628(19970905)71:4	No cephalometric data available
	52	Evaluation of findings in Crouzon's syndrome.	Altintas AG, Gül Aksoy FG, Altintas CS, Midillioglu IK, Duman S.	doi: 10.1076/orbi.18.4.247.2696	Case series
	53	Craniosynostosis: Imaging review and primer on computed tomography	Badve C.A., Mallikarjunappa M.K., Iyer R.S., Ishak G.E., Khanna P.C	doi: 10.1007/s00247-013-2673-6	Review
	54	Familial Sotos syndrome (cerebral gigantism): craniofacial and psychological characteristics.	Bale AE, Drum MA, Parry DM, Mulvihill JJ.	doi: 10.1002/ajmg.1320200407.	Case series
	55	Dental and craniofacial anomalies of Axenfeld‐Rieger syndrome	Childers N.K., Wright J.T.	doi: 10.1111/j.1600-0714.1986.tb00572.x.	Case report
	56	Early and late surgery in craniofacial dysostosis: A longitudinal cephalometric study	Coccaro P.J., McCarthy J.G., Epstein F.J., Wood-Smith D., Converse J.M.	doi: 10.1016/0002-9416(80)90107-4.	Case report
	57	Achondroplasia, hypochondroplasia and thanatophoric dysplasia: clinically related skeletal dysplasias that are also related at the molecular level.	Cohen MM Jr	doi: 10.1016/s0901-5027(98)80036-2.	Review
	58	Surgical correction of Crouzon syndrome.	David DJ, Sheen R.	doi: 10.1097/00006534-199003000-00002.	No cephalometric data available
	59	Clinical and radiologic aspects of maxillonasal dysostosis (Binder syndrome).	Delaire J, Tessier P, Tulasne JF, Resche F.	doi: 10.1002/hed.2890030205.	Case series
				·
	60	Binder syndrome: Clinical findings and surgical treatment of 18 patients at the Department of Plastic Surgery in Polanica Zdrój	Drozdowski P.H., Łątkowski I., Zachara M.G., Wójcicki P.,	doi: 10.17219/acem/6212	Case series
	61	Evaluating the Efficacy of Monobloc Distraction in the Crouzon-Pfeiffer Craniofacial Deformity Using Geometric Morphometrics.	Visser R, Ruff CF, Angullia F, Ponniah AJT, Jeelani NUO, Britto JA, Koudstaal MJ, Dunaway DJ.	doi: 10.1097/PRS.0000000000003016.	Inadequate theme
	62	Age-related changes in anthropometric measurements in the craniofacial regions and in height in Down's syndrome.	Farkas LG, Katic MJ, Forrest CR.	doi: 10.1097/00001665-200209000-00004	No cephalometric raw information
	63	Surface anatomy of the face in Down's syndrome: anthropometric proportion indices in the craniofacial regions.	Farkas LG, Katic MJ, Forrest CR.	doi: 10.1097/00001665-200111000-00003.	No cephalometric raw information
	64	Morphologische Veränderungen des Gesichtsschädels bei Crouzon-Syndrom [Morphologic changes of the facial bone structure in Crouzon's syndrome].	Fleischer-Peters A.	· DOI: 10.1007/BF02170920	Case series
	65	Craniofacial complex in the trisomy 21 syndrome (Down's syndrome)	Frostad W.A., Cleall J.F., Melosky L.C.	doi: 10.1016/0003-9969(71)90116-6.	Analysis exclusively the fronto-naso-orbital area
				·
	66	Correcting the typical Apert face: combining bipartition with monobloc distraction.	Greig AVH, Britto JA, Abela C, Witherow H, Richards R, Evans RD, Jeelani NUO, Hayward RD, Dunaway DJ.	doi: 10.1097/PRS.0b013e3182778882.	No cephalometric raw data
	67	Craniofacial morphology in children with van der Woude syndrome and isolated cleft palate.	Heliövaara A, Karhulahti R, Rautio J.	doi: 10.3109/2000656X.2014.992904.	No cephalometric diagnosis of Skeletal Class III
	68	Cephalometric and anthropomorphic observations of Binder's syndrome: a study of 19 patients.	Horswell BB, Holmes AD, Levant BA, Barnett JS.	doi: 10.1097/00006534-198803000-00003.	No control group
	69	Long-term evaluation of mandibular growth in children with FGFR2 mutations	Kolar J.C., Ditthakasem K., Fearon J.A	doi: 10.1097/SCS.0000000000003494.	No cephalometric raw data
	70	Cephalometric evaluation of children with Down syndrome	Korbmacher H, Moeller HC, Klocke A, Limbrock J, Kahl-Nieke B.	doi: 10.1111/j.1754-4505.2005.tb01658.x.	Only cephalometric data after orthodontic treatment
	71	Cephalometric study of the Apert syndrome in adolescence and adulthood.	Kreiborg S, Aduss H, Cohen MM Jr.	-	No cephalometric raw data
	72	Craniofacial morphology of children with Williams syndrome.	Mass E, Belostoky L	doi: 10.1597/1545-1569_1993_030_0343_cmocww_2.3.co_2.	Case series
	73	Craniofacial and dental characteristics of Kabuki syndrome.	Matsune K, Shimizu T, Tohma T, Asada Y, Ohashi H, Maeda T.	-	Case series
	74	Facial abnormalities in Nablus mask-like facial syndrome: multidetector computed tomography findings.	Mazziotti S, D'Angelo T, Ascenti G, Blandino A.	doi: 10.1016/j.joms.2014.01.013.	Case report
	75	Twenty-year experience with early surgery for craniosynostosis: II. The craniofacial synostosis syndromes and pansynostosis - Results and unsolved problems	McCarthy J.G., Glasberg S.B., Cutting C.B., Epstein F.J., Grayson B.H., Ruff G., Thorne C.H., Wisoff J., Zide B.M., Marchac D.	-	No cephalometric raw data
	76	Maxillonasal dysplasia (Binder's syndrome).	Munro IR, Sinclair WJ, Rudd NL.	doi: 10.1097/00006534-197905000-00009.	No cephalometric raw data
	77	Craniofacial growth in Sotos syndrome	Nakamura S., Hirai N., Shimizu K.,	doi.org/10.1016/S0917-2394(12)70269-0	No cephalometric diagnosis of Skeletal Class III
	78	Smith-Lemli-Opitz syndrome: Objective assessment of facial phenotype.	Nowaczyk MJ, Tan M, Hamid JS, Allanson JE.	doi: 10.1002/ajmg.a.35285.	No cephalometric diagnosis of Skeletal Class III
	79	Maxillo-nasal dysplasia (Binder syndrome) and associated malformations of the cervical spine.	Olow-Nordenram MA, Rådberg CT.	doi: 10.1177/028418518402500501.	No control group
	80	Premature closure of the spheno-occipital synchondrosis in Pfeiffer syndrome: a link to midface hypoplasia.	Paliga JT, Goldstein JA, Vossough A, Bartlett SP, Taylor JA	doi: 10.1097/SCS.0000000000000386.	No cephalometric raw data
	81	Crouzon syndrome: quantitative assessment of presenting deformity and surgical results based on CT scans.	Posnick JC, Lin KY, Jhawar BJ, Armstrong D.	-	No cephalometric data available
	82	Formant Frequencies, Cephalometric Measures, and Pharyngeal Airway Width in Adults With Congenital, Isolated, and Untreated Growth Hormone Deficiency: Formant Frequencies, Cephalometric Measures, and Pharyngeal Airway Width in Adults	Reinheimer D.M., Andrade B.M.R., Nascimento J.K.F., Fonte J.B.M., Araújo I.M.P., Martins-Filho P.R.S., Salvatori R., Valença E.H.O., Oliveira A.H.A., Aguiar-Oliveira M.H., Oliveira-Neto L.A.	doi: 10.1016/j.jvoice.2019.04.014	No cephalometric raw data
	83	A 10-year study of skeletal stability and growth of the midface following le Fort III advancement in syndromic craniosynostosis	Shetye P.R., Kapadia H., Grayson B.H., McCarthy J.G.,	doi: 10.1097/PRS.0b013e3181e60502.	All data was collected after surgical procedures
	84	Craniofacial anthropometric pattern profile in hypohidrotic ectodermal dysplasia--application in detection of gene carriers.	Skrinjarić I, Skrinjarić K, Vranić DN, Majstorović M, Glavina D.	-	No diagnosis of skeletal class III
	85	The Spheno-occipital synchondrosis fuses prematurely in patients with crouzon syndrome and midface hypoplasia compared with age- and gender-matched controls.	Tahiri Y, Paliga JT, Vossough A, Bartlett SP, Taylor JA.	doi: 10.1016/j.joms.2013.11.015.	No cephalometric data
	86	Craniofacial and dental phenotype of Smith-Magenis syndrome.	Tomona N, Smith AC, Guadagnini JP, Hart TC.	doi: 10.1002/ajmg.a.31371.	No diagnosis of skeletal Class III
	87	Evaluating the Efficacy of Monobloc Distraction in the Crouzon-Pfeiffer Craniofacial Deformity Using Geometric Morphometrics.	Visser R, Ruff CF, Angullia F, et al	doi:10.1097/PRS.0000000000003016	No diagnosis of skeletal class III
	88	Analysis of the long-term growth of the mandible in apert syndrome	Wink J.D., Bastidas N., Bartlett S.P	doi: 10.1097/SCS.0b013e31828dcf09	No raw cephalometric data
	89	Earlier evidence of spheno-occipital synchondrosis fusion correlates with severity of midface hypoplasia in patients with syndromic craniosynostosis	Goldstein J.A., Paliga J.T., Wink J.D., Bartlett S.P., Nah H.-D., Taylor J.A.,	doi: 10.1097/PRS.0000000000000419.	No cephalometric raw data
	90	Orbit, zygoma, and maxilla growth patterns in Crouzon syndrome	Lu X, Forte AJ, Sawh-Martinez R, Wu R, Cabrejo R, Steinbacher DM, Alperovich M, Alonso N, Persing JA.	doi: 10.1016/j.ijom.2018.10.013.	No diagnosis of skeletal class III
	91	Pure ectodermal dysplasia: retrospective study of 16 cases and literature review.	Ruhin B, Martinot V, Lafforgue P, Catteau B, Manouvrier-Hanu S, Ferri J.	doi: 10.1597/1545-1569_2001_038_0504_pedrso_2.0.co_2.	Case series
	92	Development of the skull in infants with cleidocranial dysplasia.	Jensen BL, Kreiborg S.	-	No cephalometric data
	93	Cleidocranial dysplasia: etiology and stomatognathic and craniofacial abnormalities.	D'Alessandro G, Tagariello T, Piana G.	-	Review
	94	Craniofacial morphology of the tricho-dento-osseous syndrome.	Kula K, Hall K, Hart T, Wright JT.	doi: 10.1111/j.1399-0004.1996.tb02710.x.
	95	The effect of ectodermal dysplasia on volume and surface area of maxillary sinus	Yalcin E.D., Koparal M., Aksoy O.,	doi: 10.1007/s00405-018-5177-z.	This study includes all types of ectodermal dysplasia and did not identify specifically patients with XHLED
	96	Craniofacial features in osteogenesis imperfecta: a cephalometric study	Waltimo-Sirén J, Kolkka M, Pynnönen S, Kuurila K, Kaitila I, Kovero O	doi: 10.1002/ajmg.a.30523.	This study includes different types of OI. However subjects with OI type I do not show skeletal class III
	97	Craniofacial and dentoalveolar morphology in patients with Prader Willi syndrome: a case-control study	Vasconcelos G, Stenehjem JS, Axelsson S, Saeves R	doi: 10.1186/s13023-022-02222-y.	This study includes children that initially exhibit skeletal class II
	98	Facial dysmorphology in Saethre-Chotzen Syndrome	Junn A, Dinis J, Lu X, Forte AJ, Mozaffari MA, Phillips S, Lopez J, Alonso N, Persing JA, Alperovich M	doi: 10.1097/SCS.0000000000007910.	In this study there is no cephalometric diagnosis of skeletal class III
	99	Craniofacial morphology and growth in Muenke Syndrome, Saethre Chotzen syndrome, and TCF-12 related craniosynostosis	Choi TM, Lijten OW, Mathijssen IMJ, Wolvius EB, Ongkosuwito EM	doi: 10.1007/s00784-021-04275-y.	In this study there is no cephalometric diagnosis of skeletal class III
	100	Nevoid Basal cell carcinoma syndrome: a cephalometric study of patients and controls.	Leonardi R, Licciardello V, Santarelli A, Ciavarella D, Bolouri S, Härle F, Caltabiano M, Lo Muzio L.	doi: 10.1097/SCS.0b013e318191cf73.	In this study there is no cephalometric diagnosis of skeletal class III
