# Supplementary material for: Craniofacial syndromes and class III phenotype: common genotype fingerprints? A scoping review and meta-analysis
Source: Pediatr Res. 2024 Feb 12;95(6):1455–75. doi: 10.1038/s41390-023-02907-5 (PMC11126392; doi:10.1038/s41390-023-02907-5)
Supplement: Supplementary file 4 [file 41390_2023_2907_MOESM4_ESM.xlsx]

## Sheet: Sheet1
Craniofacial syndromes with an underlying skeletal Class III phenotype: Common genotype fingerprints? A scoping review and meta-analysis Faria-Teixeira Maria Cristina, Tordera Cristina, Salvado e Silva Francisco, Vaz-Carneiro António, Iglesias-Linares Alejandro * (aleigl01@ucm.es ) Complutense University of Madrid, School of Dentistry, Madrid, Spain
Supplementary Table S4: Angular and linear cephalometric measurements and their definition
Cephalometric parameteres	Definition
Cranial base saggital components
(N-S) (N-Se)	The anterior cranial base lenght measured from Nasion to Sella
(S-N)	The anterior cranial base lenght measured from Sella to Nasion
(Ba-S)	The posterior cranial base lenght measured from Basion to Sella
(S-Ba)	The posterior cranial base lenght measured from Sella to Basion
(N-Ba)	The total cranial base lenght measured from Nasion to Basion
(Ba-N)	The total cranial base lenght measured from Basion to Nasion
(S-A)	The distance measured between Sella and Point A
(S-ANS)	The distance measured between Sella and Point ANS
(S-PNS)	The distance measured between Sella and Point PNS
(S-Ar)	The posterior lateral cranial base lenght measured from Sella to Articular
(S-Pg)	The distance measured between Sella and Pogonion
(Ba-S-N)	The cranial base angle corresponding to the angle between Nasion, Sella and Basion
(N-S-Ba)	The cranial base angle corresponding to the angle between Nasion, Sella and Basion
(N-S-Ar)	The cranial base angle corresponding to the angle between Nasion, Sella and Articular
(S-Ar-Go)	The articular angle corresponding to the angle between Sella, Articular and Gonion
Maxilla saggital components
(SNA)	The saggital position of the maxilla relative to the cranial base
(s-n-ss) (s-n-sp)	The saggital position of the maxilla relative to the cranial base
(ANS-PNS)	The maxillary lenght measured from the anterior nasal spine (ANS) to the posterior nasal spine (PNS)
(Co-A)	The effective maxillary lenght measured from Condylion to point A
SpP	The lenght of the maxilla
(sp-pm)	The lenght of the maxillary base measured between the Sp point and Pm point
(s-pm)	The lenght of the maxillary base measured between the s point and Pm point
(ss-pm)	The lenght of the maxillary base measured between the Ss point and Pm point
(n-s-pp)	Degree of backward rotation of the pterigoid plates measured from Nasion to Sella to the Medial pterygoid plate
(s-n-ss)	The maxillary basal prognathism angle, measured from Sella to Nasion to Subspinale point
Mandible saggital components
(SNB) (SND)	The saggital position of the mandible relative to the cranial base
(Co-Gn)	The effective mandibular lenght measured from Condylion to Gnathion
(N-A-Pog) (N-A-Pg)	The facial convexity angle measured between Nasion, A point and Pogonion
(S-N-Pog) (S-N-Pg) (Pg-N-S)	The saggital position of the chin to the anterior cranial base. The mandibular protrusion/retrusion angle measured between Sella , Nasion and Pogonion.
(Go-Cd) (Cd-Go)	The height of the mandibular ramus measured between Gonion and Condylion (MT2)
(Me-Go)	The lenght of the mandibular corpus measured between Menton and Gonion
(Go-Ar)	The lenght of the ramus measured between Gonion and Articular
(Co-Gn)	The mandibular effective lenght measured between Condylion (Co) and Gnathion points
(Ar-Gn)	The mandibular effective lenght measured between Articular and Gnathion
(Cd-Gn)	The mandibular effective lenght measured between Condylion (Cd) and Gnathion points
(Go-Pg)	The mandibular body lenght measured between Gonion and Pogonion (MT1)
(Go-Gn)	The mandibular body lenght measured between Gonion and Gnathion
(Pgn-Cd)	The mandibular body lenght measured between Pogonion and Condylion
(Co-Go/Go-Pg)	The ramus/body lenght ratio
Vertical components
(SN/Mx) (S-N to ANS PNS)	The angle between the cranial base plane and the maxillary plane. Measures the inclination of the palatal plane to the anterior cranial base
(Nse-SpP) (NS-SpP) (SN/PP)	The angle between the cranial base plane and the maxillary plane. Measures the inclination of the palatal plane to the anterior cranial base
(NL-NSL)	The angle between the cranial base plane and the maxillary plane. Measures the inclination of the palatal plane to the anterior cranial base
(FH/Mx)	The angle between the Frankfurt horizontal plane and the maxillary plane
(Ba-N/Mx)	The angle between the Basion-Nasion plane and the maxillary plane
(SN to Go-Me) (S-N to Go-Gn)	The angle between the cranial base plane and the mandibular plane
(SN/MP) (NSL/ML) (NS/MP)	The angle between the cranial base plane and the mandibular plane
FH/MP	The angle between the Frankfurt horizontal plane and the mandibular plane
(ANS-PNS to Go-Me)	The angle between the palatal plane and the mandibular plane
(PP-MP) (SpP-MP)	The angle between the palatal plane and the mandibular plane
(NL-ML)	The angle between the palatal plane and the mandibular plane
(SN/FH)	The angle between the Frankfurt horizontal plane and the cranial base plane
(Ar-Tgo)	Ramus height
(Ar-Go-Me) (Ar-Go-Gn) (ML/MR) (Me-MB/RS-RI) (Co-Go-Gn)	Gonial angle (Go)
(S-Pog)	The posterior facial height measured between Sella and Pogonion
(S-Go)	The posterior total facial height measured between Sella and Gonion
(N-Sp) / (n-sp)	The anterior facial height
(ANS-N)	The anterior midfacial height measured between the ANS point and Nasion
(ANS-Me) (ANS-Men)	The anterior lower facial height measured between the ANS point and Menton
(N-ANS) (ANS-N)	The midfacial height measured between Nasion to ANS point
(ANS-Me) (Sp-Gn)	The lower facial height (LFH) measured from ANS point to Menton
(A-Me)	The distance from point A to Menton
(N-Me) (n-gn)	The total anterior facial height measured from Nasion to Menton
Y axis (SGn-SN)	The distance measured between Sella and Gnathion
Jarabak ratio SGo/NMe%	The Jarabak ratio indicates the posterior to anterior facial height
LFH ratio	The ratio of the lower facial height and the total anterior facial height
Maxilo-mandibular relation
ANB	The saggital position of the maxilla to the mandible. Evidences the magnitude of skeletal jaw discrepancy. The angle of saggital jaw relation
ss-n-sm ss-n-pg	The relative position of point A and B to each other. Evidences the magnitude of skeletal jaw discrepancy. The angle of saggital jaw relation
Wits apraisal	The projection of the linear measurement between cephalometric hard tissue A point and B point landmarks on the occlusal plane
