# Supplementary material for: Craniofacial syndromes and class III phenotype: common genotype fingerprints? A scoping review and meta-analysis
Source: Pediatr Res. 2024 Feb 12;95(6):1455–75. doi: 10.1038/s41390-023-02907-5 (PMC11126392; doi:10.1038/s41390-023-02907-5)
Supplement: Supplementary file 6 [file 41390_2023_2907_MOESM6_ESM.xlsx]

## Sheet: 350 OMIM Prognatismo
Craniofacial syndromes with an underlying skeletal Class III phenotype: Common genotype fingerprints? A scoping review and meta-analysis Faria-Teixeira Maria Cristina, Tordera Cristina, Salvado e Silva Francisco, Vaz-Carneiro António, Iglesias-Linares Alejandro * (aleigl01@ucm.es ) Complutense University of Madrid, School of Dentistry, Madrid, Spain
Supplementary Resource 6: Results obtained from #Step 1 concerning the Lower face component
OMIM Syndrome	Observations	Gene	Loci	General phenotype	Craniofacial phenotype	References	Syndrome Reference
14q12 Microdeletion Syndrome	Relevant	-	14q11-q22	Only case report descriptions available	Face -Excessive salivation-Palpebral edema-Tented upper lip vermilion- Short nose- Epicanthus- Everted lower lip vermilion-Smooth philtrum- Mandibular prognathia-Depressed nasal bridge- Downslanted palpebral fissures -Bulbous nose - Prominent metopic ridge- Blepharophimosis	Grammatico, P., De Sanctis, S., Di Rosa, C., Cupilari, F., Del Porto, G. First case of deletion 14q11.2q13: clinical phenotype. Ann. Genet. 37: 30-32, 1994. Shapira, S. K., Anderson, K. L., Orr-Urtregar, A., Craigen, W. J., Lupski, J. R., Shaffer, L. G. De novo proximal interstitial deletions of 14q: cytogenetic and molecular investigations. Am. J. Med. Genet. 52: 44-50, 1994.[PubMed: 7977460] ht…	OMIM #613457
15q Overgrowth Syndrome/ Levy-Shanske syndrome	Relevant	-	15q26-qter	Only case report descriptions available	Head - Craniosynostosis - Turricephaly - Macrocephaly Face- Dandy-Walker malformation-Bifid uvulaHigh- narrow palate- Dental crowding- Abnormality of the incisor - Abnormal facial shape Coarse facial features - Retrognathia -Malar flattening -Dolichocephaly -High palate -Micrognathia -Smooth philtrum -Microretrognathia -Mandibular prognathia -Downslanted palpebral fissures -Wide nasal bridge -Tel…	Levy, B., Tegay, D., Papenhausen, P., Tepperberg, J., Nahum, O., Tsuchida, T., Pletcher, B. A., Ala-Kokko, L., Baker, S., Frederick, B., Hirschhorn, K., Warburton, P., Shanske, A. Tetrasomy 15q26: a distinct syndrome or Shprintzen-Goldberg syndrome phenocopy? Genet. Med. 14: 811-818, 2012. https://hpo.jax.org/app/browse/disease/ORPHA:314585	OMIM# #614846
15q26 Overgrowth Syndrome	Relevant	-	15q26-qter	Only case report descriptions available	Head - Craniosynostosis - Macrocephaly Face- Abnormal facial shape - High anterior hairline- Full cheeks-Long face-High palate- Long philtrum- Micrognathia - Triangular face- Facial asymmetry Mandibular prognathia - Downslanted palpebral fissures- Short neck- Prominent nose- Bulbous nose - Wide nasal bridge	Drayer, N. M., Kamps, W. A., ten Kate, L. P., Kuipers, J. R. G, Gouw, W. L. Microcephaly, ocular hypertelorism, low-set ears, hand and feet anomalies, short stature and mental retardation. Syndrome Identification 5: 9-11, 1977. Rump, P., Dijkhuizen, T., Sikkema-Raddatz, B., Lemmink, H. H., Vos, Y. J., Verheij, J. B. G. M., van Ravenswaaij, C. M. A. Drayer's syndrome of mental retardation, microce…	OMIM # 612626
3p25.3 Microdeletion Syndrome	Relevant	-	3p25.3	Only case report descriptions available	Face- Cleft palate -High, narrow palate - Downturned corners of mouth - Deep philtrum - Epicanthus - Brachycephaly - Thin upper lip vermilion - Narrow forehead - Micrognathia - Short philtrum Mandibular prognathia - Depressed nasal bridge - Downslanted palpebral fissures - Anteverted nares - Prominent nose - Blepharophimosis	https://hpo.jax.org/app/browse/disease/ORPHA:435638	ORPHA:435638
3q27.3 Microdeletion Syndrome	Relevant	-	3q27.3	Only case report descriptions available	Face - Narrow mouth-Dental crowding- Thin upper lip vermilion Short philtrum- Triangular face- Mandibular prognathia - Downslanted palpebral fissures- Convex nasal ridge - Slender nose	https://hpo.jax.org/app/browse/disease/ORPHA:397695	ORPHA:397695
47, xyy syndrome	Relevant	-	47 XYY	47,XYY syndrome is characterized by an extra copy of the Y chromosome in each of a male's cells. Although many males with this condition are taller than average, the chromosomal change sometimes causes no unusual physical features. Most males with 47,XYY syndrome have normal production of the male sex hormone testosterone and normal sexual development, and they are usually able to father children…	Face - prognathism	https://www.malacards.org/card/47xyy?search=47,xyy	MICD 47X002
48,xxxy Syndrome	Relevant	-	XXXY	48 XYYY syndrome is a rare Y chromosome number anomaly that affects only males and is characterized by mild-moderate developmental delay (especially speech), normal to mild intellectual disability, large, irregular teeth with poor enamel, tall stature and acne. Radioulnar synostosis and clinodactyly have also been associated. Boys generally present normal genitalia, while hypogonadism and inferti…	Face- Broad forehead - Triangular face - Prominent zygomatic arch Ears- Large ears Eyes- Deep-set eyes - Hypertelorism - Upslanting palpebral fissures - Posterior embryotoxon - Anterior chamber anomalies - Eccentric or ectopic pupils	https://hpo.jax.org/app/browse/disease/ORPHA:96263 https://www.orpha.net/consor/cgi-bin/OC_Exp.php?lng=en&Expert=96263	ORPHA:96263
49,xxxxy Syndrome	Relevant	-	XXXXY	The 49,XXXXY syndrome represents a chromosomal anomaly of the aneuploidic type characterized by the presence of three extra X chromosomes in males.	Face - Cleft palate -Open bite - Delayed eruption of teeth - Taurodontia Carious teeth - Epicanthus- Brachycephaly- Mandibular prognathia- Depressed nasal bridge- Depressed nasal ridge- Short neck- Wide nose Upslanted palpebral fissure- Blepharophimosis	https://hpo.jax.org/app/browse/disease/ORPHA:96264 https://www.orpha.net/consor/cgi-bin/OC_Exp.php?lng=EN&Expert=96264	ORPHA:96264
49,xxxyy Syndrome	Relevant	-	XXXYY	49,XXXYY syndrome is a rare gonosome anomaly syndrome characterized by a eunuchoid habitus with gynecoid fat distribution and shape, normal to tall stature, moderate to severe intellectual disability, distinctive facial features (e.g. prominent forehead, epicanthic folds, broad nasal bridge, prognathism), gynecomastia, hypogonadism, cryptorchidism, small penis and behavioral abnormalities (incl. …	Face - Recurrent upper respiratory tract infections- Abnormal facial shape-Epicanthus- Micrognathia- Mandibular prognathia - Wide nasal bridge	https://hpo.jax.org/app/browse/disease/ORPHA:261534 https://www.orpha.net/consor/cgi-bin/OC_Exp.php?lng=EN&Expert=261534	ORPHA:261534
9q31.1q31.3 Microdeletion Syndrome	Relevant	-	9q31.1q31.3	9q31.1q31.3 microdeletion syndrome is a rare, genetic, syndromic intellectual disability characterized by mild intellectual disability, short stature with high body mass index, short neck with cervical gibbus and dysmorphic facial features. A metabolic syndrome, including type 2 diabetes, hypercholesterolemia and hypertension has also been reported.	Face - Broad chinAbnormal facial shapeFlat faceMandibular prognathia Broad nasal tip- Short neck	https://hpo.jax.org/app/browse/disease/ORPHA:401923 https://www.orpha.net/consor/cgi-bin/OC_Exp.php?lng=EN&Expert=401923	ORPHA:401923
Achalasia-microcephaly Syndrome	Irrelevant; No genotype available	-	-	-	-	https://hpo.jax.org/app/browse/disease/ORPHA:929	ORPHA:929 OMIM 200450
Achondroplasia	Relevant	FGFR3	4p16.3	Achondroplasia is the most frequent form of short-limb dwarfism. Affected individuals exhibit short stature caused by rhizomelic shortening of the limbs, characteristic facies with frontal bossing and midface hypoplasia, exaggerated lumbar lordosis, limitation of elbow extension, genu varum, and trident hand.	Skull- Jugular bulb dehiscence (in some patients) - Foramen magnum stenosis Head- Frontal bossing - Megalencephaly Face- Midface hypoplasia Ears- Recurrent otitis media in infancy and childhood - Conductive hearing loss Nose- Low nasal bridge	Bellus, G. A., Hefferon, T. W., Ortiz de Luna, R. I., Hecht, J. T., Horton, W. A., Machado, M., Kaitila, I., McIntosh, I., Francomano, C. A. Achondroplasia is defined by recurrent G380R mutations of FGFR3. Am. J. Hum. Genet. 56: 368-373, 1995.	OMIM #100800
Acrocephalopolysyndactily type III	Irrelevant; No genotype available	-	-	-	-	-	OMIM 101120
Acrodysostosis 1, with or without hormone resistance	Relevant	PRKAR1A	17q24.2	Acrodysostosis-1 is a form of skeletal dysplasia characterized by short stature, severe brachydactyly, facial dysostosis, and nasal hypoplasia. Affected individuals often have advanced bone age and obesity. Laboratory studies show resistance to multiple hormones, including parathyroid, thyrotropin, calcitonin, growth hormone-releasing hormone, and gonadotropin.	Head- Brachycephaly Face- Hypoplastic maxilla - Prognathism Ears- Hearing loss Eyes- Epicanthal folds - Hypertelorism - Optic atrophy - Strabismus - Blue eyes (Japanese patients) Nose- Low nasal bridge - Broad, upturned nose - Dimpled nasal tip Teeth- Malocclusion - Delayed tooth eruption - Hypodontia	Linglart, A., Menguy, C., Couvineau, A., Auzan, C., Gunes, Y., Cancel, M., Motte, E., Pinto, G., Chanson, P., Bougneres, P., Clauser, E., Silve, C. Recurrent PRKAR1A mutation in acrodysostosis with hormone resistance. New Eng. J. Med. 364: 2218-2226, 2011. Lee, H., Graham, J. M., Jr., Rimoin, D. L., Lachman, R. S., Krejci, P., Tompson, S. W., Nelson, S. F., Krakow, D., Cohn, D. H. Exome sequencin…	OMIM #101800
Acrodysostosis 2 With Or Without Hormone Resistance; Acrdys2	Relevant	PDE4D	5q11.2-q12.1	Acrodysostosis-2 is a rare skeletal dysplasia characterized by brachydactyly, facial dysostosis, and spinal stenosis. Many patients have intellectual disability and some have hormone resistance	Ears-Mixed hearing loss.Face-Round face- Facial dysostosis- Prominent mandible- Malar hypoplasia- Midface hypoplasia- Maxillonasal hypoplasia. Eyes- Blue eyes. Nose- Depressed nasal bridge- Nasal hypoplasia- Anteverted nares.	Michot, C., Le Goff, C., Goldenberg, A., Abhyankar, A., Klein, C., Kinning, E., Guerrot, A.-M., Flahaut, P., Duncombe, A., Baujat, G., Lyonnet, S., Thalassinos, C., Nitschke, P., Casanova, J.-L., Le Merrer, M., Munnich, A., Cormier-Daire, V. Exome sequencing identifies PDE4D mutations as another cause of acrodysostosis. Am. J. Hum. Genet. 90: 740-745, 2012. Lee, H., Graham, J. M., Jr., Rimoin, D.…	OMIM #614613
Acrofrontofacionasal Dysostosis 1	Irrelevant; No genotype available	-	-	-	-	-	OMIM 201180
Acromegaloid Changes, Cutis Verticis Gyrata, And Corneal Leukoma	Irrelevant; No genotype available	-	-	-	-	-	OMIM % 102100
Adams-Oliver Syndrome	Relevant	ARHGAP31	3q13.32-q13.33	Adams-Oliver syndrome (AOS) is characterized by aplasia cutis congenita (ACC) of the scalp and terminal transverse limb defects (TTLD). ACC lesions usually occur in the midline of the parietal or occipital regions, but can also occur on the abdomen or limbs. At birth, an ACC lesion may already have the appearance of a healed scar. ACC lesions less than 5 cm often involve only the skin and almost …	Head- Microcephaly - Aplasia cutis congenita over parietal area Eyes- Esotropia - Microphthalmia Mouth- Cleft lip - Cleft palate	https://www.ncbi.nlm.nih.gov/books/NBK355754/	OMIM #100300
Adult Syndrome	Relevant	TP63	3q28	Adult Syndrome, also known as acro-dermato-ungual-lacrimal-tooth syndrome, is related to wilms tumor 1 and laron syndrome, and has symptoms including dry skin An important gene associated with Adult Syndrome is TP63 (Tumor Protein P63), and among its related pathways/superpathways are AMP-activated Protein Kinase (AMPK) Signaling and Circadian rythm related genes. The drugs Aluminum hydroxide and…	Eyes- Lacrimal duct obstruction- Conjunctivitis Teeth- Hypodontia- Oligodontia- Small teeth- Dysplastic teeth- Premature loss of secondary teeth (<25 years)	Reisler, T. T., Patton, M. A., Meagher, P. P. J. Further phenotypic and genetic variation in ADULT syndrome. Am. J. Med. Genet. 140A: 2495-2500, 2006. Propping, P., Zerres, K. ADULT-syndrome: an autosomal-dominant disorder with pigment anomalies, ectrodactyly, nail dysplasia, and hypodontia. Am. J. Med. Genet. 45: 642-648, 1993. Slavotinek, A. M., Tanaka, J., Winder, A., Vargervik, K., Haggstrom,…	MICD ADL002 OMIM #103285
Aicardi-Goutieres Syndrome 1	Relevant	TREX1	3p21.31	Aicardi-Goutieres Syndrome 1, also known as pseudotoxoplasmosis syndrome, is related to aicardi-goutieres syndrome and cerebral degeneration, and has symptoms including seizures, dry skin and muscle spasticity. An important gene associated with Aicardi-Goutieres Syndrome 1 is TREX1 (Three Prime Repair Exonuclease 1), and among its related pathways/superpathways is Chks in Checkpoint Regulation. T…	Head- Microcephaly, progressive Eyes- Visual inattention- Abnormal eye movements	Ali, M., Highet, L. J., Lacombe, D., Goizet, C., King, M. D., Tacke, U., van der Knapp, M. S., Lagae, L., Rittey, C., Brunner, H. G., van Bokhoven, H., Hamel, B., and 10 others. A second locus for Aicardi-Goutieres syndrome at chromosome 13q14-21. J. Med. Genet. 43: 444-450, 2006. Stephenson, J. B. Aicardi-Goutieres syndrome (AGS). Europ. J. Paediat. Neurol. 12: 355-358, 2008. Crow, Y. J., Jackso…	MCID ACR116 OMIM #225750
Alacrima, Achalasia, and Mental Retardation Syndrome	Relevant	GMPPA	2q35	Alacrima, Achalasia, and Mental Retardation Syndrome, also known as intellectual disability, is related to autosomal dominant non-syndromic intellectual disability and syndromic intellectual disability, and has symptoms including lethargy and neurobehavioral manifestations. An important gene associated with Alacrima, Achalasia, and Mental Retardation Syndrome is GMPPA (GDP-Mannose Pyrophosphoryla…	Ears- Hearing impairment (in some patients) Eyes- Alacrima- Visual problems (in some patients)- Nystagmus (in some patients)- Strabismus (in some patients)- Anisocoria (in some patients)	Koehler, K., Malik, M., Mahmood, S., Giebelmann, S., Beetz, C., Hennings, J. C., Huebner, A. K., Grahn, A., Reunert, J., Nurnberg, G., Thiele, H., Altmuller, J., and 20 others. Mutations in GMPPA cause a glycosylation disorder characterized by intellectual disability and autonomic dysfunction. Am. J. Hum. Genet. 93: 727-734, 2013.	MCID ALC028 OMIM #615510
Alagille Syndrome	Relevant	20p12.2	JAG1	Alagille syndrome (ALGS) is a multisystem disorder with a wide spectrum of clinical variability; this variability is seen even among individuals from the same family. The major clinical manifestations of ALGS are bile duct paucity on liver biopsy, cholestasis, congenital cardiac defects (primarily involving the pulmonary arteries), butterfly vertebrae, ophthalmologic abnormalities (most commonly …	Face- Broad forehead - Triangular face - Prominent zygomatic arch Ears- Large ears Eyes- Deep-set eyes - Hypertelorism - Upslanting palpebral fissures - Posterior embryotoxon - Anterior chamber anomalies - Eccentric or ectopic pupils - Chorioretinal atrophy - Band keratopathy - Cataracts - Retinal pigment clumping - Axenfeld anomaly - Microcornea - Choroidal folds - Strabismus - Myopia - Anomalou…	https://www.ncbi.nlm.nih.gov/books/NBK1273/	OMIM#118450
Alpha-mannosidosis, Infantile Form	Relevant	MAN2B1	19p13.13	Alpha-mannosidosis is an autosomal recessive lysosomal storage disease characterized by mental retardation, coarse facial features, skeletal abnormalities, hearing impairment, neurologic motor problems, and immune deficiency. Expression of the disease varies considerably, and there is a wide spectrum of clinical findings and severity. Affected children are often normal at birth and during early d…	Head - Craniosynostosis -Macrocephaly - Brachycephaly Face -hickened calvaria - Abnormal sella turcica morphology - Facial shape deformation - Widely spaced teeth - Coarse facial features - Flat face - Broad forehead - Mandibular prognathia- Depressed nasal bridge- Short neck - Prominent forehead	Malm, D., Nilssen, O. Alpha-mannosidosis. Orphanet J. Rare Dis. 3: 21, 2008. Note: Electronic Article. https://hpo.jax.org/app/browse/disease/ORPHA:309282	ORPHA:309282 OMIM #248500
Amelogenesis Imperfecta, Type Iiia; Ai3A	Relevant	FAM83H	8q24.3	Hypocalcified amelogenesis imperfecta is characterized by enamel of normal thickness on newly erupted and unerupted and unresolved teeth. The enamel is soft and may be lost soon after eruption leaving the crown composed only of dentin. The enamel has a cheesy consistency and can be scraped from the dentin. An anterior open bite has been recorded in over 60OMIM % of the cases observed. The hypocal…	Teeth-Amelogenesis imperfecta, hypocalcified-Enamel is of normal thickness-Enamel is soft with cheesy consistency- Enamel is lost from tooth soon after eruption leaving the crown composed only of dentin-Anterior open bite-Class III malocclusion.	Witkop, C. J., Jr., Sauk, J. J., Jr. Heritable defects of enamel. In: Stewart, R. E.; Prescott, G. H.: Oral Facial Genetics. St. Louis: C. V. Mosby (pub.) 1976. Winter, G. B., Brook, A. H. Enamel hypoplasia and anomalies of the enamel. Dent. Clin. N. Am. 19: 3-24, 1975.	OMIM #130900
Aminopterin/methotrexate Embryofetopathy	Irrelevant; No genotype available	-	-	-	-	-	ORPHA:1908
Anauxetic Dysplasia 1	Relevant	RMRP	9p13.3	Anauxetic dysplasia is a form of spondylometaepiphyseal dysplasia characterized by the prenatal onset of extreme short stature, an adult height of less than 85 cm, hypodontia, and mild mental retardation. Major radiographic characteristics are late-maturing ovoid vertebral bodies with concave dorsal surfaces in the lumbar region; small capital femoral epiphyses; hypoplastic femoral necks; hypopla…	Skull- J-shaped sella Eyes- Hypertelorism Teeth- Hypodontia Neck- Short - Cervical subluxation	Thiel, C. T., Horn, D., Zabel, B., Ekici, A. B., Salinas, K., Gebhart, E., Ruschendorf, F., Sticht, H., Spranger, J., Muller, D., Zweier, C., Schmitt, M. E., Reis, A., Rauch, A. Severely incapacitating mutations in patients with extreme short stature identify RNA-processing endoribonuclease RMRP as an essential cell growth regulator. Am. J. Hum. Genet. 77: 795-806, 2005.	OMIM #607095
Andersen-Tawil Syndrome	Relevant	17q24.3	KCNJ2	Andersen-Tawil syndrome (ATS) is characterized by a triad of: episodic flaccid muscle weakness (i.e., periodic paralysis); ventricular arrhythmias and prolonged QT interval; and anomalies including low-set ears, widely spaced eyes, small mandible, fifth-digit clinodactyly, syndactyly, short stature, and scoliosis. Affected individuals present in the first or second decade with either cardiac symp…	Head- Small head circumference (lower end of normal) - Microcephaly Face- Broad forehead - Micrognathia - Malar hypoplasia - Maxillary hypoplasia - Triangular face - Mild facial asymmetry Ears- Low-set ears - Preauricular pits Eyes- Hypertelorism - Short palpebral fissures Nose- Bulbous nasal tip Mouth- Thin upper lip - Cleft palate - High-arched palate Teeth- Persistent primary teeth - Delayed e…	https://www.ncbi.nlm.nih.gov/books/NBK1264/	OMIM#170390
Angelman Syndrome	Relevant	UBE3A	15q11.2	Angelman syndrome is a neurodevelopmental disorder characterized by mental retardation, movement or balance disorder, typical abnormal behaviors, and severe limitations in speech and language. Most cases are caused by absence of a maternal contribution to the imprinted region on chromosome 15q11-q13. Prader-Willi syndrome (PWS; 176270) is a clinically distinct disorder resulting from paternal del…	Head- Microcephaly, postnatal - Brachycephaly - Flat occiput - Occipital groove Face- Prognathia Eyes- Strabismus, most frequently exotropia - Ocular hypopigmentation - Refractive errors (astigmatism, hyperopia, myopia) Mouth- Protruding tongue - Macrostomia - Excessive drooling Teeth- Widely spaced teeth- Microcephaly, postnatal - Brachycephaly - Flat occiput - Occipital groove Face- Prognathia …	Angelman, H. 'Puppet children': a report of three cases. Dev. Med. Child Neurol. 7: 681-688, 1965. Bower, B. D., Jeavons, P. M. The 'happy puppet' syndrome. Arch. Dis. Child. 42: 298-301, 1967.	OMIM #105830
Ankyloglossia with or Without Tooth Anomalies	Irrelevant; No genotype available	-	-	-	-	-	MCID ANK020 OMIM #106280
Anophthalmia-megalocornea-cardiopathy-skeletal Anomalies Syndrome	Irrelevant; No genotype available	-	-	-	-	-	ORPHA:1101
Aortic Arch Anomaly-facial Dysmorphism-intellectual Disability Syndrome	Irrelevant; No genotype available	-	-	-	-	-	ORPHA:1110 OMIM 107500
Apert Syndrome	Relevant	FGFR2	10q26.13	Apert syndrome is a congenital disorder characterized primarily by craniosynostosis, midface hypoplasia, and syndactyly of the hands and feet with a tendency to fusion of bony structures. Most cases are sporadic, but autosomal dominant inheritance has been reported	Head- Acrobrachycephaly - Turribrachycephaly - Large fontanel - Late-closing fontanel - Megalencephaly Face- High, broad forehead - Flat face - Midface hypoplasia - Mandibular prognathism Ears- Hearing loss - Chronic otitis media - Abnormal semicircular canals Eyes- Shallow orbits - Hypertelorism - Downslanting palpebral fissures - Proptosis Nose- Depressed nasal bridge - Choanal stenosis or atre…	Mantilla-Capacho, J. M., Arnaud, L., Diaz-Rodriguez, M., Barros-Nunez, P. Apert syndrome with preaxial polydactyly showing the typical mutation Ser252Trp in the FGFR2 gene. Genet. Counsel. 16: 403-406, 2005.	OMIM #101200
Arboleda-tham Syndrome	Relevant	KAT6A	8p11.21	Arboleda-Tham syndrome (ARTHS) is an autosomal dominant disorder with the core features of impaired intellectual development, speech delay, microcephaly, cardiac anomalies, and gastrointestinal complications.	Face - Plagiocephaly- Abnormality of the dentition - Narrow mouth -Wide mouth- Lacrimal duct stenosis - Downturned corners of mouth - Frontal bossing - Midface retrusion - Low hanging columella - Upper eyelid edema - Epicanthus - Long face - Thin upper lip vermilion - Narrow forehead - Short philtrum - Triangular face - Facial asymmetry - Microretrognathia - Pointed chin - Mandibular prognathia -…	Kennedy, J., Goudie, D., Blair, E., Chandler, K., Joss, S., McKay, V., Green, A., Armstrong, R., Lees, M., Kamien, B., Hopper, B., Tan, T. Y., and 40 others. KAT6A syndrome: genotype-phenotype correlation in 76 patients with pathogenic KAT6A variants. Genet. Med. 21: 850-860, 2019. Note: Erratum: Genet. Med. 22: 1920 only, 2020.	OMIM #616268
Aredyld	Irrelevant; No genotype available	-	-	-	-	-	OMIM 207780
Armfield X-Linked Mental Retardation Syndrome/ X-linked Intellectual Disability, Armfield Type	Relevant	-	Xq28	Only case report descriptions available	Head- Large head circumference (in some patients) Face- Dysmorphic facial features, variable- Prominent forehead - Midface hypoplasia - Bitemporal narrowing - Micrognathia - Short philtrum Ears- Low-set ears- Large ears- Overfolded helices Eyes- Downslanting palpebral fissures- Epicanthal folds- Hypotelorism - Myopia- Nystagmus- Strabismus- Exotropia- Glaucoma- Cataracts- Keratoconus Nose- Depres…	Armfield, K., Nelson, R., Lubs, H. A., Hane, B., Schroer, R. J., Arena, F., Schwartz, C. E., Stevenson, R. E. X-linked mental retardation syndrome with short stature, small hands and feet, seizures, cleft palate, and glaucoma is linked to Xq28. Am. J. Med. Genet. 85: 236-242, 1999. Lee, Y.-R., Khan, K., Armfield-Uhas, K., Srikanth, S., Thompson, N. A., Pardo, M., Yu, L., Norris, J. W., Peng, Y., …	OMIM #300261
Arthrochalasia Ehlers-Danlos Syndrome	Relevant	COL1A1	17q21.33	Only case report descriptions available	Face- Midface hypoplasia	Cole, W. G., Chan, D., Chambers, G. W., Walker, I. D., Bateman, J. F. Deletion of 24 amino acids from the pro-alpha-1(I) chain of type I procollagen in a patient with the Ehlers-Danlos syndrome type VII. J. Biol. Chem. 261: 5496-5503, 1986. Chu, M.-L., de Wet, W., Bernard, M., Ding, J.-F., Morabito, M., Myers, J., Williams, C., Ramirez, F. Human pro-alpha-1(I) collagen gene structure reveals evol…	OMIM #130060
Arthrogryposis, Distal, Type 2a	Relevant	MYH3	17p13.1	Freeman-Sheldon syndrome (FSS), or DA2A, is phenotypically similar to DA1. In addition to contractures of the hands and feet, FSS is characterized by oropharyngeal abnormalities, scoliosis, and a distinctive face that includes a very small oral orifice (often only a few millimeters in diameter at birth), puckered lips, and an H-shaped dimple of the chin; hence, FSS has been called 'whistling face…	Face - Narrow mouth - Chin with H-shaped crease -Dimple chin - Dental crowding - Short nose - Epicanthus- Mask-like facies - Malar flattening- High palate -Pursed lips - Flat face - Long philtrum -Whistling appearance -Mandibular prognathia -Short neck - Wide nasal bridge - Underdeveloped nasal alae - Telecanthus - Blepharophimosis - Prominent forehead	Bamshad, M., Van Heest, A. E., Pleasure, D. Arthrogryposis: a review and update. J. Bone Joint Surg. Am. 91: 40-46, 2009.	OMIM #193700
Arthrogryposis, Distal, Type 2B1; Da2B1	Relevant	TNNI2	11p15.5	Distal arthrogryposis is a clinically and genetically heterogeneous disorder characterized by clenched fist, overlapping fingers, camptodactyly, ulnar deviation, and positional foot deformities from birth. It is a disorder of primary limb malformation without primary neurologic or muscle disease. DA1 is not associated with other abnormalities, whereas other forms of DA have additional phenotypic …	Face- Triangular face - Long philtrum - Small, prominent chin- Small mandible- Micrognathia Ears- Attached ear lobules Eyes- Downslanting palpebral fissures Nose- Prominent nasolabial folds- Broad nasal bridge - Broad nasal root Mouth- Small mouth- High-arched palate Neck- Webbed neck	Bamshad, M., Van Heest, A. E., Pleasure, D. Arthrogryposis: a review and update. J. Bone Joint Surg. Am. 91: 40-46, 2009.	OMIM #601680
Arthrogryposis, Distal, Type 7/ Trismus-pseudocamptodactyly Syndrome	Relevant	MYH8	17p13.1	Only case report descriptions available	Head- Macrocephaly (rare) Face- Micrognathia - Facial asymmetry, mil- Deep philtrum (rare) - Long chin (rare) Eyes- Ptosis Mouth- Limited mouth opening (trismus)	Veugelers, M., Bressan, M., McDermott, D. A., Weremowicz, S., Morton, C. C., Mabry, C. C., Lefaivre, J.-F., Zunamon, A., Destree, A., Chaudron, J.-M., Basson, C. T. Mutation of perinatal myosin heavy chain associated with a Carney complex variant. New Eng. J. Med. 351: 460-469, 2004. Hecht, F., Beals, R. K. Inability to open the mouth fully: an autosomal dominant phenotype with facultative campto…	OMIM #158300
Auriculocondylar syndrome 1 ; ARCND1	Relevant	GNAI3	1p13.3	Auriculocondylar syndrome (ARCND) is an autosomal dominant disorder of the first and second pharyngeal arches and is characterized by malformed ears (question mark ears), prominent cheeks, microstomia, abnormal temporomandibular joint, and mandibular condyle hypoplasia.	Head- Macrocephaly (25OMIM %) Face- Micrognathia - Round facial appearance - Prominent cheeks Ears- Malformed ears - Auricular clefts - Cleft at the junction of the lobule and helix - Lobule may be separately from the rest of the external ear - Cleft at the superior portion of the pinna - Cupped pinna - Overfolding of the superior helices - Underdeveloped superior helices - Pre- and post-auricula…	Masotti, C., Oliveira, K. G., Poerner, F., Splendore, A., Souza, J., da Silva Freitas, R., Zechi-Ceide, R., Guion-Almeida, M. L., Passos-Bueno, M. R. Auriculo-condylar syndrome: mapping of a first locus and evidence for genetic heterogeneity. Europ. J. Hum. Genet. 16: 145-152, 2008.	OMIM #602483
Axenfeld-rieger Syndrome, Type 1	Relevant	PITX2	4q25	Axenfeld-Rieger syndrome is an autosomal dominant disorder of morphogenesis that results in abnormal development of the anterior segment of the eye, and frequently results in blindness from glaucoma . Systemic anomalies are associated, including dental hypoplasia, failure of involution of periumbilical skin, and maxillary hypoplasia .	Face- Maxillary hypoplasia - Short philtrum - Prominent supraorbital ridges Eyes- Iris dysplasia (goniodysgenesis) - Iris hypoplasia - Prominent Schwalbe line (posterior embryotoxon) - Glaucoma - Displaced pupils - Dyscoria - Polycoria - Aniridia - Microcornea - Megalocornea - Strabismus Nose- Broad nasal bridge Mouth- Thin upper lip Teeth- Hypodontia (maxillary incisors)	Fitch, N., Kaback, M. The Axenfeld syndrome and the Rieger syndrome. J. Med. Genet. 15: 30-34, 1978. Alkemade, P. P. H. Dysgenesis Mesodermalis of the Iris and the Cornea: A Study of Rieger's Syndrome and Peter's Anomaly. Assen, The Netherlands: Van Gorcum (pub.) 1969.	OMIM #180500
Axenfeld-rieger Syndrome, Type 2/ Rieger Syndrome, Type 2	Relevant	-	13q14	Axenfeld-Rieger syndrome is an autosomal dominant disorder of morphogenesis that results in abnormal development of the anterior segment of the eye, and frequently results in blindness from glaucoma . Systemic anomalies are associated, including dental hypoplasia, failure of involution of periumbilical skin, and maxillary hypoplasia .	Facies- Maxillary hypoplasia - Mild prognathism Nose- Broad nasal root - Short philtrum Mouth- Protruding lower lip Teeth- Microdontia - Hypodontia - Cone-shaped teeth Ear- Abnormal ear- Hearing defect	Akazawa, K., Yamane, S., Shiota, H., Naito, E. A case of retinoblastoma associated with Rieger's anomaly and 13q deletion. Jpn. J. Ophthal. 25: 321-325, 1981.	OMIM %601499
Ayme-gripp Syndrome	Relevant	MAF	16q23.2	Ayme-Gripp syndrome is a clinically homogeneous phenotype characterized by congenital cataracts, sensorineural hearing loss, intellectual disability, seizures, brachycephaly, a distinctive flat facial appearance, and reduced growth.	Head- Brachycephaly - Widened anterior fontanel - Delayed closure of fontanel (in some patients) Face- High forehead - Prominent frontal bone - Midface hypoplasia - Malar hypoplasia - Craniofacial asymmetry (in some patients) - Long philtrum - Prognathism (in some patients) Ears- Hearing loss, sensorineural - Low-set ears - Small ears (in some patients) - Posteriorly rotated ears (in some patient…	Niceta, M., Stellacci, E., Gripp, K. W., Zampino, G., Kousi, M., Anselmi, M., Traversa, A., Ciolfi, A., Stabley, D., Bruselles, A., Caputo, V., Cecchetti, S., and 19 others. Mutations impairing GSK3-mediated MAF phosphorylation cause cataract, deafness, intellectual disability, seizures, and a Down syndrome-like facies. Am. J. Hum. Genet. 96: 816-825, 2015.	OMIM #601088
Baraitser-Winter Syndrome 1	Relevant	ACTB	7p22.1	BRWS is a rare developmental phenotype characterized by the combination of hypertelorism, broad nose with large tip and prominent root, congenital nonmyopathic ptosis, ridged metopic suture, arched eyebrows, iris or retinal coloboma, sensorineural deafness, shoulder girdle muscle bulk and progressive joint stiffness, and pachygyria with anteroposterior severity gradient, rarely lissencephaly or n…	Head- Metopic ridging- Trigonocephaly - Microcephaly Face- Long philtrum - Prominent/full/wide cheeks- Pointed chin - Midface hypoplasia - Retrognathia (in some patients) Ears- Low-set ears- Overfolded helices- Abnormally shaped ears- Hearing loss, sensorineural (in some patients) Eyes- Ptosis - Hypertelorism - Prominent epicanthal folds- Iris coloboma (in some patients)- Chorioretinal coloboma- …	Verloes, A., Di Donato, N., Masliah-Planchon, J., Jongmans, M., Abdul-Raman, O. A., Albrecht, B., Allanson, J., Brunner, H., Bertola, D., Chassaing, N., David, A., Devriendt, K., and 40 others. Baraitser-Winter cerebrofrontofacial syndrome: delineation of the spectrum in 42 cases. Europ. J. Hum. Genet. 23: 292-301, 2015. Di Donato, N., Rump, A., Koenig, R., Der Kaloustian, V. M., Halal, F., Sonnt…	OMIM #243310
Barber-say Syndrome	Relevant	TWIST2	2q37.3	Barber-Say syndrome is a rare congenital condition characterized by severe hypertrichosis, especially of the back, skin abnormalities such as hyperlaxity and redundancy, and facial dysmorphism, including macrostomia, eyelid deformities, ocular telecanthus, abnormal and low-set ears, bulbous nasal tip with hypoplastic alae nasi, and low frontal hairline.	Face- Mandibular prognathism - Micrognathia (in some patients) Ears- Low-set ears - Abnormally shaped ears - Hearing loss (in some patients) Eyes- Eyelid ectropion - Telecanthus - Sparse eyebrows - Hypertelorism Nose- Bulbous nose - Hypoplastic alae nasi Mouth- Macrostomia - Thin lips - High-arched palate (in some patients) Teeth- Delayed eruption (rare)	Roche, N., Houtmeyers, P., Janssens, S., Blondeel, P. Barber-Say syndrome in a father and daughter. Am. J. Med. Genet. 152A: 2563-2568, 2010.	OMIM #209885
Barth Syndrome; Bths	Relevant	TAZ	Xq28	Barth syndrome (BTHS) is an X-linked disease conventionally characterized by dilated cardiomyopathy (CMD) with endocardial fibroelastosis (EFE), a predominantly proximal skeletal myopathy, growth retardation, neutropenia, and organic aciduria, particularly excess of 3-methylglutaconic acid. Features of the disease that are less well known include hypertrophic cardiomyopathy, isolated left ventric…	Face- Myopathic facies- Round face - Tall, broad forehead- Full cheeks - Prominent chin Ears- Large ears Eyes- Deep-set eyes	Steward, C. G., Newbury-Ecob, R. A., Hastings, R., Smithson, S. F., Tsai-Goodman, B., Quarrell, O. W., Kulik, W., Wanders, R., Pennock, M., Williams, M., Cresswell, J. L., Gonzalez, I. L., Brennan, P. Barth syndrome: an X-linked cause of fetal cardiomyopathy and stillbirth. Prenatal Diag. 30: 970-976, 2010.	OMIM #302060
Basal Cell Nevus Syndrome/ Nevoid Basal Cell Carcinoma Syndrome/ Gorlin-Goltz Syndrome/ Gorlin Syndrome	Relevant	PTCH2 PTCH1 SUFU	1p34.1 9q22.32 10q24.32	Basal cell nevus syndrome (BCNS)/Gorlin Goltz syndrome is characterized by numerous basal cell cancers and epidermal cysts of the skin, calcified dural folds, keatocysts of the jaws, palmar and plantar pits, ovarian fibromas, medulloblastomas, lymphomesentreic cysts, fetal rhabdomyomas, and various stigmata of maldevelopment (e.g., rib and vertebral abnormalities, cleft lip or cleft palate, and c…	Face- Broad facies - Frontal and biparietal bossing - Mild mandibular prognathism - Odontogenic keratocysts of jaws Eyes- Strabismus - Lateral displacement of the inner canthi - Hypertelorism - Subconjunctival epithelial cysts - Iris coloboma - Glaucoma - Medullated (myelinated) retinal nerve fibers Nose- Broad nasal root Mouth- Cleft lip - Cleft palate	Koch, C. A., Chrousos, G. P., Chandra, R., Evangelista, R. S., Gilbert, J. C., Nobuhara, K., Zhuang, Z., Vortmeyer, A. O. Two-hit model for tumorigenesis of nevoid basal cell carcinoma (Gorlin) syndrome-associated hepatic mesenchymal tumor. (Letter) Am. J. Med. Genet. 109: 74-76, 2002.	OMIM #109400
Beckwith-Wiedemann Syndrome; Bws	Relevant	ICR1 KCNQ1OT1 CDKN1C	11p15.5 11p15.5 11p15.	Beckwith-Wiedemann syndrome is a pediatric overgrowth disorder involving a predisposition to tumor development. The clinical presentation is highly variable; some cases lack the hallmark features of exomphalos, macroglossia, and gigantism.	Head- Metopic ridge- Large fontanel- Prominent occiput Face- Coarse facial features- Midface hypoplasia Ears- Linear ear lobe creases- Posterior helical indentations Eyes- Prominent eyes Mouth- Macroglossia	Beckwith, J. B. Macroglossia, omphalocele, adrenal cytomegaly, gigantism, and hyperplastic visceromegaly. Birth Defects Orig. Art. Ser. V(2): 188-196, 1969. Wiedemann, H.-R. Das EMG-Syndrome: Exomphalos, Makroglossie, Gigantismus und Kohlenhydratstoffwechselstoerung. Z. Kinderheilk. 106: 171-185, 1969. Weksberg, R., Shuman, C., Beckwith, J. B. Beckwith-Wiedemann syndrome. Europ. J. Hum. Genet. 18…	OMIM #130650
Berardinelli-Seip Congenital Lipodystrophy	Relevant	9q34.3	AGPAT2	Berardinelli-Seip congenital lipodystrophy (BSCL) is usually diagnosed at birth or soon thereafter. Because of the absence of functional adipocytes, lipid is stored in other tissues, including muscle and liver. Affected individuals develop insulin resistance and approximately 25%-35% develop diabetes mellitus between ages 15 and 20 years. Hepatomegaly secondary to hepatic steatosis and skeletal m…	Face- Large mandible - Triangular facies - Acromegaloid features Ears- Large ears	https://www.ncbi.nlm.nih.gov/books/NBK1212/	OMM #209880
Blepharophimosis with ptosis, syndactyly, and short stature	Irrelevant; No genotype available	-	-	-	-	-	OMIM %210745
Blepharophimosis-radioulnar synostosis syndrome	Irrelevant; No genotype available	-	-	-	-	-	MedGen UID: 419726
Body Mass Index Quantitative Trait Locus 10	Relevant	FFAR4	10q23.33	Body Mass Index Quantitative Trait Locus 10, also known as obesity, is related to body mass index quantitative trait locus 11 and body mass index quantitative trait locus 19, and has symptoms including high weight and obesity, metabolically benign. An important gene associated with Body Mass Index Quantitative Trait Locus 10 is FFAR4.	Face - prognathism	Dong, C., Wang, S., Li, W.-D., Li, D., Zhao, H., Price, R. A. Interacting genetic loci on chromosomes 20 and 10 influence extreme human obesity. Am. J. Hum. Genet. 72: 115-124, 2003.	MICD BDY011 OMIM #607514
Body Mass Index Quantitative Trait Locus 11	Irrelevant; No genotype available	-	-	-	-	-	OMIM #601665
Body Mass Index Quantitative Trait Locus 12	Relevant	PCSK1	5q15	Body Mass Index Quantitative Trait Locus 12, also known as obesity, susceptibility to, bmiq12, is related to proprotein convertase 1/3 deficiency and syndromic obesity, and has symptoms including high weight and obesity being metabolically benign.	Face - prognathism	Hager, J., Dina, C., Francke, S., Dubois, S., Houari, M., Vatin, V., Vaillant, E., Lorentz, N., Basdevant, A., Clement, K., Guy-Grand, B., Froguel, P. A genome-wide scan for human obesity genes reveals a major susceptibility locus on chromosome 10. Nature Genet. 20: 304-308, 1998. Chagnon, Y. C., Rice, T., Pirusse, L., Borecki, I. B., Ho-Kim, M.-A., Lacaille, M., Pari, C., Bouchard, L., Gagnon, J…	OMIM #612362 MCID BDY015
Body Mass Index Quantitative Trait Locus 14	Relevant	FTO	16q12.2	Body Mass Index Quantitative Trait Locus 14, also known as obesity, is related to body mass index quantitative trait locus 11 and body mass index quantitative trait locus 19, and has symptoms including high weight and obesity being metabolically benign.	Face - prognathism	Frayling, T. M., Timpson, N. J., Weedon, M. N., Zeggini, E., Freathy, R. M., Lindgren, C. M., Perry, J. R. B., Elliott, K. S., Lango, H., Rayner, N. W., Shields, B., Harries, L. W., and 30 others. A common variant in the FTO gene is associated with body mass index and predisposes to childhood and adult obesity. Science 316: 889-894, 2007. Dina, C., Meyre, D., Gallina, S., Durand, E., Korner, A., …	OMIM #612460 MCID: BDY017
Body Mass Index Quantitative Trait Locus 18	Relevant	MRAP2	6q14.2	Body Mass Index Quantitative Trait Locus 18, also known as obesity, is related to body mass index quantitative trait locus 11 and body mass index quantitative trait locus 19, and has symptoms including symptoms, high weight and obesity being metabolically benign.	Face - prognathism	Asai, M., Ramachandrappa, S., Joachim, M., Shen, Y., Zhang, R., Nuthalapati, N., Ramanathan, V., Strochlic, D. E., Ferket, P., Linhart, K., Ho, C., Novoselova, T. V., and 10 others. Loss of function of the melanocortin 2 receptor accessory protein 2 is associated with mammalian obesity. Science 341: 275-278, 2013. Note: Erratum: Science 341: 959 only, 2013. Farooqi, I. S., O'Rahilly, S. Genetics …	MCID: BDY019 OMIM #615457
Body Mass Index Quantitative Trait Locus 19	Relevant	ADCY3	2p23.3	Only case report descriptions available	Nose-Hyposmia- Anosmia	Saeed, S., Bonnefond, A., Tamanini, F., Mirza, M. U., Manzoor, J., Janjua, Q. M., Din, S. M., Gaitan, J., Milochau, A., Durand, E., Vaillant, E., Haseeb, A., and 16 others. Loss-of-function mutations in ADCY3 cause monogenic severe obesity. Nature Genet. 50: 175-179, 2018.	OMIM #617885 MCID: BDY020
Body Mass Index Quantitative Trait Locus 20	Relevant	MC4R	18q21.32	Only case report descriptions available	Face - prognathism	Yeo, G. S. H., Farooqi, I. S., Aminian, S., Halsall, D. J., Stanhope, R. G., O'Rahilly, S. A frameshift mutation in MC4R associated with dominantly inherited human obesity. Nature Genet. 20: 111-112, 1998. Vaisse, C., Clement, K., Guy-Grand, B., Froguel, P. A frameshift mutation in human MC4R is associated with a dominant form of obesity. Nature Genet. 20: 113-114, 1998. Dubern, B., Clement, K., …	OMIM #618406 MCID: BDY021
Body Mass Index Quantitative Trait Locus 4	Relevant	UCP2	11q13.4	Body Mass Index Quantitative Trait Locus 4, also known as obesity, susceptibility to, bmiq4, is related to body mass index quantitative trait locus 11 and body mass index quantitative trait locus 19, and has symptoms including symptoms, high weight and obesity being metabolically benign.	Face - prognathism	Walder, K., Norman, R. A., Hanson, R. L., Schrauwen, P., Neverova, M., Jenkinson, C. P., Easlick, J., Warden, C. H., Pecqueur, C., Raimbault, S., Ricquier, D., Harper, M., Silver, K., Shuldiner, A. R., Solanes, G., Lowell, B. B., Chung, W. K., Leibel, R. L., Pratley, R., Ravussin, E. Association between uncoupling protein polymorphisms (UCP2-UCP3) and energy metabolism/obesity in Pima Indians. Hu…	MCID: BDY010 OMIM #607447
Body Mass Index Quantitative Trait Locus 7	Irrelevant; No genotype available	-	-	-	-	-	OMIM % 608410
Body Mass Index Quantitative Trait Locus 8	Irrelevant; No genotype available	-	-	-	-	-	OMIM %603188
Body Mass Index Quantitative Trait Locus 9	Relevant	MC3R	20q13.2	Body Mass Index Quantitative Trait Locus 9, also known as obesity, severe, susceptibility to, bmiq9, is related to body mass index quantitative trait locus 11 and body mass index quantitative trait locus 19, and has symptoms including symptoms, high weight and obesity being metabolically benign.	Face - prognathism	Lembertas, A. V., Perusse, L., Chagnon, Y. C., Fisler, J. S., Warden, C. H., Purcell-Huynh, D. A., Dionne, F. T., Gagnon, J., Nadeau, A., Lusis, A. J., Bouchard, C. Identification of an obesity quantitative trait locus on mouse chromosome 2 and evidence of linkage to body fat and insulin on the human homologous region 20q. J. Clin. Invest. 100: 1240-1247, 1997. Lee, J. H., Reed, D. R., Li, W.-D.,…	OMIM #602025 MCID: BDY005
Brachydactyly-mesomelia-intellectual disability-heart defects syndrome	Irrelevant; No genotype available	-	-	-	-	-	MedGen UID: 798819
Brachydactyly-Mesomelia-Intellectual Disability-Heart Defects Syndrome	Relevant	STRA6	15q24.1	Syndromic microphthalmia-9, also referred to as pulmonary hypoplasia-diaphragmatic hernia-anophthalmia-cardiac defect, is characterized by bilateral clinical anophthalmia, pulmonary hypoplasia/aplasia, cardiac malformations, and diaphragmatic defects. The phenotype is variable, ranging from isolated clinical anophthalmia or microphthalmia to complex presentations involving the cardiac, pulmonary,…	Face- Micrognathia (uncommon) Ears- Large, low-set ears (uncommon) Eyes- Anophthalmia, clinical- Microphthalmia, bilateral (isolated feature in some patients)- Blepharophimosis (uncommon) - Broad, flared eyebrows- Only upward-growing eyebrows (uncommon)- Hypoplasia or absence of optic nerve- Coloboma, isolated (in some patients) Nose- Broad nasal bridge (uncommon)	Ostor, A. G., Stillwell, R., Fortune, D. W. Bilateral pulmonary agenesis. Pathology 10: 243-248, 1978. Spear, G. S., Yetur, P., Beyerlein, R. A. Bilateral pulmonary agenesis and microphthalmia. Am. J. Med. Genet. Suppl. 3: 379-382, 1987. Smith, S. A., Martin, K. E., Dodd, K. L., Young, I. D. Severe microphthalmia, diaphragmatic hernia and Fallot's tetralogy associated with a chromosome 1;15 trans…	OMIM #601186
Brachymetapody-anodontia-hypotrichosis-albinoidism	Irrelevant; No genotype available	-	-	-	-	-	OMIM 211370
Brittle Bone Disorder	Irrelevant; No genotype available	-	-	-	-	-	OMIM 603828
Burn-Mckeown Syndrome; Bmks	Relevant	TXNL4A	18q23	Burn-McKeown syndrome is a rare condition in which individuals with normal intellectual development exhibit the characteristic combination of choanal atresia, sensorineural deafness, cardiac defects, and typical craniofacial dysmorphism consisting of narrow palpebral fissures, coloboma of the lower eyelids, prominent nose with high nasal bridge, short philtrum, cleft lip and/or palate, and large …	Face- Micrognathia - Hypomimic face- Short philtrum - Prominent chin Ears- Prominent ears- Preauricular tag - Conductive hearing loss- Hypoplastic alae nasi Eyes- Hypertelorism - Short palpebral fissures- Lower eyelid coloboma Nose- Prominent nasal bridge - Choanal atresia or choanal stenosis, bilateral Mouth- Thin lips- Cleft lip- Small mouth- Cleft palate- Oronasal fistula- Bifid uvula	Wieczorek, D., Newman, W. G., Wieland, T., Berulava, T., Kaffe, M., Falkenstein, D., Beetz, C., Graf, E., Schwarzmayr, T., Douzgou, S., Clayton-Smith, J., Daly, S. B., and 30 others. Compound heterozygosity of low-frequency promoter deletions and rare loss-of-function mutations in TXNL4A causes Burn-McKeown syndrome. Am. J. Hum. Genet. 95: 698-707, 2014.	OMIM #608572
Camptodactyly Syndrome, Guadalajara Type 1	Irrelevant; No genotype available	-	-	-	-	-	OMIM 211910
Cataracts, growth hormone deficiency, sensory neuropathy, sensorineural hearing loss, and skeletal dysplasia	Relevant	IARS2	1q41	CAGSSS, which comprises cataracts, growth hormone deficiency, sensory neuropathy, sensorineural hearing loss, and skeletal dysplasia, is an autosomal recessive multisystemic disorder with a highly variable phenotypic spectrum. Not all of these features are always present, and almost all the features may present at different times and/or become more apparent with age. The skeletal features are con…	Face- Dysmorphic features, variable - Long philtrum - Flat forehead - High prominent forehead - Prognathism - Midface hypoplasia Ears- Sensorineural hearing loss Eyes- Cataracts - Nystagmus, horizontal - Strabismus - Esotropia - Ptosis - Deep-set eyes - Thick eyebrows - Dry eyes, severe - Central corneal clouding - Neurotrophic keratitis - Foveal hypoplasia seen on optical coherence tomography No…	Vona, B., Maroofian, R., Bellacchio, E., Najafi, M., Thompson, K., Alahmad, A., He, L., Ahangari, N., Rad, A., Shahrokhzadeh, S., Bahena, P., Mittag, F., and 11 others. Expanding the clinical phenotype of IARS2-related mitochondrial disease. BMC Med. Genet. 19: 196, 2018.	OMIM #616007
Cebalid Syndrome; Cebalid	Relevant	MN1	22q12.1	CEBALID syndrome is a complex developmental disorder characterized by global developmental delay, variably impaired intellectual development, and craniofacial and structural brain abnormalities. Common features include abnormal skull shape, characteristic facial features with midface hypoplasia, hypertelorism, and high-arched palate, and dysmorphic ears often associated with conductive or sensori…	Head-Brachycephaly- Plagiocephaly- Turricephaly- Dolicocephaly- Platystencephaly. Face-Frontal bossing- Prominent forehead- Bitemporal narrowing- Midface hypoplasia- Micrognathia- Retrognathia- Prognathia. Ears- Low-set ears- Posteriorly rotated ears- Dysplastic ears- Otitis media, recurrent- Conductive hearing impairment- Sensorineural hearing impairment. Eyes- Hypertelorism- Downslanting palpeb…	Mak, C. C. Y., Doherty, D., Lin, A. E., Vegas, N., Cho, M. T., Viot, G., Dimartino, C., Weisfeld-Adams, J. D., Lessel, D., Joss, S., Li, C., Gonzaga-Jauregui, C., and 71 others. MN1 C-terminal truncation syndrome is a novel neurodevelopmental and craniofacial disorder with partial rhombencephalosynapsis. Brain 143: 55-68, 2020.	OMIM #618774
Cerebral Creatine Deficiency Syndrome 1; Ccds1	Relevant	SLC6A8	Xq28	Cerebral creatine deficiency syndrome-1 (CCDS1) is an X-linked disorder of creatine (Cr) transport characterized by mental retardation, severe speech delay, behavioral abnormalities, and seizures. It has a prevalence of 0.3 to 3.5% in males. Carrier females may show mild neuropsychologic impairment .	Head- Decreased head circumference- Microcephaly Face- Broad forehead - Midface hypoplasia - Long, thin face- Prominent chin- Myopathic facies Ears- Unfolded superior helices Eyes- Exotropia- Hypermetropia- Ptosis	van de Kamp, J. M., Mancini, G. M. S., Pouwels, P. J. W., Betsalel, O. T., van Dooren, S. J. M., de Koning, I., Steenweg, M. E., Jakobs, C., van der Knaap, M. S., Salomons, G. S. Clinical features and X-inactivation in females heterozygous for creatine transporter defect. Clin. Genet. 79: 264-272, 2011.	OMIM #300352
Cerebral Palsy, Spastic Quadriplegic, 3	Relevant	AP4M1	7q22.1	Only case report descriptions available	Face- Wide mouth - Abnormal facial shape - Wide nasal ridge - Coarse facial features - High palate - Narrow forehead - Short philtrum -Mandibular prognathia - Bulbous nose	https://hpo.jax.org/app/browse/disease/OMIM:612936	OMIM:612936
Charlie M Syndrome	Irrelevant; No genotype available	-	-	-	-	https://www.malacards.org/card/charlie_m_syndrome?search=CharlieOMIM %20MOMIM %20Syndrome	MCID: CHR159
Choanal atresia, Posterior; PCA	Irrelevant; No genotype available	-	-	-	-	-	OMIM %608911
Chromosome 17q12 deletion syndrome	Relevant	-	17q12	Only case report descriptions available	Head- Dolicocephaly (in some patients) Face- High forehead - Frontal bossing - Malar flattening - Micrognathia - Retrognathia - Prognathism (rare) - Facial asymmetry, mild (rare) - Deviation of maxilla, slight (rare) - Hypertrichosis of upper lip (rare) Ears- Prominent earlobes (in some patients) - Bilateral sensorineural hearing loss (in some patients) Eyes- High arched eyebrows - Sparse eyebrow…	Moreno-De-Luca, D., SGENE Consortium, Mulle, J. G., Simons Simplex Collection Genetics Consortium, Kaminsky, E. B., Sanders, S. J., GeneSTAR, Myers, S. M., Adam, M. P., Pakula, A. T., Eisenhauer, N. J., Uhas, K., and 26 others. Deletion 17q12 is a recurrent copy number variant that confers high risk of autism and schizophrenia. Am. J. Hum. Genet. 87: 618-630, 2010. Note: Erratum: Am. J. Hum. Gene…	OMIM #614527
Chromosome 18q deletion syndrome/ Monosomy 18q	Relevant	-	18q	The phenotype related to Chromosome 18q delection syndrome is highly variable, but is characterized by mental retardation, short stature, hypotonia, hearing impairment, and foot deformities. Tapered digits and wide mouth have been described.	Head- Microcephaly Face- Midface hypoplasia - Flat midface - Narrow biparietal diameter - Prognathism - Short philtrum Ears- Hearing loss, sensorineural - Hearing loss, conductive - Atretic external auditory canals - Stenotic external auditory canals - Congenital aural atresia - Malformed earlobes - Large, dysmorphic ears Eyes- Strabismus - Nystagmus - Hypertelorism - Downslanting palpebral fissu…	Wilson, M. G., Towner, J. W., Forsman, I., Sims, E. Syndromes associated with deletion of the long arm of chromosome 18[del(18q)]. Am. J. Med. Genet. 3: 155-174, 1979. Schwarz, H. P., Duck, S. C. Growth hormone deficiency in children with chromosomal abnormalities. Arch. Dis. Child. 65: 334 only, 1990. Andler, W., Heuveldop, A., Polichronidou, T. Endokrinologische storungen bei Deletionen des chr…	OMIM #601808
Chromosome 1p36 Deletion Syndrome	Relevant	-	1p36	Only case report descriptions available	Head- Microcephaly - Brachycephaly - Large anterior fontanel - Delayed closure of fontanel Face- Prominent forehead - Midface hypoplasia - Pointed chin - Long philtrum Ears- Asymmetric ears - Sensorineural hearing loss - Thickened helices - Posteriorly rotated ears - Low-set ears Eyes- Deep-set eyes - Hypermetropia - Visual inattentiveness - Strabismus - Myopia - Nystagmus - Optic nerve coloboma …	Shapira, S. K., McCaskill, C., Northrup, H., Spikes, A. S., Elder, F. F. B., Sutton, V. R., Korenberg, J. R., Greenberg, F., Shaffer, L. G. Chromosome 1p36 deletions: the clinical phenotype and molecular characterization of a common newly delineated syndrome. Am. J. Hum. Genet. 61: 642-650, 1997. Shaffer, L. G., Lupski, J. R. Molecular mechanisms for constitutional chromosomal rearrangements in h…	OMIM #607872
Chromosome 22q11.2 Duplication Syndrome	Relevant	-	22q11.2	Only case report descriptions available	Head- Microcephaly Face- Micrognathia Ears- Dysplastic ears - Low-set ears - Thick helices Eyes- Hypertelorism - Epicanthal folds - Downslanting palpebral fissures Nose- Broad flat nose Mouth- High-arched palate	Wentzel, C., Fernstrom, M., Ohrner, Y., Anneren, G., Thuresson, A.-C. Clinical variability of the 22q11.2 duplication syndrome. Europ. J. Med. Genet. 51: 501-510, 2008.	OMIM #608363
Chromosome 5q12 Deletion Syndrome/ Pde4d Haploinsufficiency Syndrome	Relevant	-	5q12	Only case report descriptions available	Face- Large forehead- Micrognathia - Small chin- Long philtrum Ears- Posteriorly rotated ears Eyes- Long palpebral fissures- Esotropia- Strabismus- Ptosis Nose- Prominent nose - Prominent columella	Jaillard, S., Andrieux, J., Plessis, G., Krepischi, A. C. V., Lucas, J., David, V., Le Brun, M., Bertola, D. R., David, A., Belaud-Rotureau, M.-A., Mosser, J., Lazaro, L., Treguier, C., Rosenberg, C., Odent, S., Dubourg, C. Deletion 5q12.1: delineation of a phenotype including mental retardation and ocular defects. Am. J. Med. Genet. 155A: 725-731, 2011. Lindstrand, A., Grigelioniene, G., Nilsson…	OMIM #615668
Chromosome Xq26.3 duplication syndrome	Relevant	-	Xq26.3	X-linked acrogigantism (XLAG), due to microduplications of chromosome Xq26.3, is characterized by excessive growth, usually beginning during the first year of life in previously normal infants. The overgrowth is caused by growth hormone (GH1; 139250) hypersecretion from pituitary hyperplasia and/or a pituitary macroadenoma. XLAG can occur as a sporadic condition or present as familial isolated pi…	Face- Coarse facies - Acromegaly Teeth- Widening of interdental spaces	Beckers, A., Lodish, M. B., Trivellin, G., Rostomyan, L., Lee, M., Faucz, F. R., Yuan, B., Choong, C. S., Caberg, J.-H., Verrua, E., Naves, L. A., Cheetham, T. D., and 35 others. X-linked acrogigantism syndrome: clinical profile and therapeutic responses. Endocr. Relat. Cancer 22: 353-367, 2015. https://www.ncbi.nlm.nih.gov/medgen/?term=CHROMOSOME+Xq26.3+DUPLICATION+SYNDROME	OMIM ## 300942
Chromosome Xq26.3 Duplication Syndrome	Relevant	-	Xq26.3	X-linked acrogigantism (XLAG), due to microduplications of chromosome Xq26.3, is characterized by excessive growth, usually beginning during the first year of life in previously normal infants. The overgrowth is caused by growth hormone (GH1; 139250) hypersecretion from pituitary hyperplasia and/or a pituitary macroadenoma. XLAG can occur as a sporadic condition or present as familial isolated pi…	Face- Coarse facies- Acromegaly Teeth- Widening of interdental spaces	Beckers, A., Lodish, M. B., Trivellin, G., Rostomyan, L., Lee, M., Faucz, F. R., Yuan, B., Choong, C. S., Caberg, J.-H., Verrua, E., Naves, L. A., Cheetham, T. D., and 35 others. X-linked acrogigantism syndrome: clinical profile and therapeutic responses. Endocr. Relat. Cancer 22: 353-367, 2015.	OMIM #300942
Cleidocranial dysplasia, forme fruste, with brachydactyly; Cleidocranial dysplasia, forme fruste, dental anomalies only ; Cleidocranial dysplasia	Relevant	RUNX2 RUNX2 RUNX2	6p21.1 6p21.1 6p21.1	The main clinical features of Cleidocranial dysplasia include persistently open skull sutures with bulging calvaria, hypoplasia or aplasia of the clavicles permitting abnormal facility in apposing the shoulders, wide pubic symphysis, short middle phalanx of the fifth fingers, dental anomalies, and often vertebral malformation.	Skull- Wormian bones - Bossing of frontal bone - Bossing of occipital bone - Bossing of parietal bone - Calvarial thickening - Absent frontal sinuses - Absent paranasal sinuses - Hypoplastic frontal sinuses - Hypoplastic paranasal sinuses - Large foramen magnum Head- Delayed fontanelle closure - Parietal bossing - Anterior fontanelle open in adults Face- Frontal bossing - Metopic groove - Midface…	Mundlos, S. Cleidocranial dysplasia: clinical and molecular genetics. J. Med. Genet. 36: 177-182, 1999.	OMIM #119600
Cockayne Syndrome A	Relevant	ERCC8	5q12.1	Cockayne syndrome is characterized by abnormal and slow growth and development that becomes evident within the first few years after birth. 'Cachectic dwarfism' describes the outward appearance of afflicted individuals. Other features include cutaneous photosensitivity, thin, dry hair, a progeroid appearance, progressive pigmentary retinopathy, sensorineural hearing loss, dental caries, and a cha…	Head- Microcephaly - Mandible prognathism Face- Loss of facial adipose tissue - Wizened face Ears- Malformed ears - Sensorineural hearing loss Eyes- Salt and pepper retinal pigmentation - Pigmentary retinopathy - Optic atrophy - Strabismus - Hyperopia - Corneal opacity - Decreased lacrimation - Nystagmus - Cataracts Nose- Slender nose Teeth- Dental caries - Delayed eruption of deciduous teeth - M…	Nance, M. A., Berry, S. A. Cockayne syndrome: review of 140 cases. Am. J. Med. Genet. 42: 68-84, 1992.	OMIM #216400
Cockayne syndrome, type B	Relevant	ERCC6	10q11.23	Cockayne syndrome B (CSB) is a multisystem disorder characterized by severe physical and mental retardation, microcephaly, progressive neurologic and retinal degeneration, skeletal abnormalities, gait defects, and sun sensitivity with no increased frequency of cancer.	Head- Microcephaly - Mandible prognathism Face- Loss of facial adipose tissue - Wizened face Ears- Malformed ears - Sensorineural hearing loss Eyes- Pigmentary retinopathy - Optic atrophy - Strabismus - Hyperopia - Corneal opacity - Decreased lacrimation - Nystagmus - Cataracts - Microphthalmos - Iris hypoplasia - Microcornea Nose- Slender nose Teeth- Dental caries - Delayed eruption of deciduous…	Mallery, D. L., Tanganelli, B., Colella, S., Steingrimsdottir, H., van Gool, A. J., Troelstra, C., Stefanini, M., Lehmann, A. R. Molecular analysis of mutations in the CSB (ERCC6) gene in patients with Cockayne syndrome. Am. J. Hum. Genet. 62: 77-85, 1998. Note: Erratum: Am. J. Hum. Genet. 64: 1491 only, 1999.	OMIM #133540
Coffin-Lowry Syndrome; Cls	Relevant	RPS6KA3	Xp22.12	Coffin-Lowry syndrome is a rare form of X-linked mental retardation characterized by skeletal malformations, growth retardation, hearing deficit, paroxysmal movement disorders, and cognitive impairment in affected males and some carrier females.	Head- Microcephaly Face- Coarse facies- Prominent brow- Prominent chin Ears- Prominent ears- Sensorineural hearing loss Eyes- Downslanting palpebral fissures- Hypertelorism - Heavy eyebrows- Arched eyebrows Nose- Broad nose- Thick alae nasi- Anteverted nares - Thick nasal septum Mouth- Large, open mouth- Thick, everted lower lip- Narrow palate - High palate Teeth- Hypodontia- Malocclusion- Wide-s…	Kesler, S. R., Simensen, R. J., Voeller, K., Abidi, F., Stevenson, R. E., Schwartz, C. E., Reiss, A. L. Altered neurodevelopment associated with mutations of RSK2: a morphometric MRI study of Coffin-Lowry syndrome. Neurogenetics 8: 143-147, 2007. Hendrich, B., Bickmore, W. Human diseases with underlying defects in chromatin structure and modification. Hum. Molec. Genet. 10: 2233-2242, 2001. Perei…	OMIM #303600
Cohen Syndrome; Coh1	Relevant	VPS13B	8q22.2	Cohen syndrome is an autosomal recessive multisystem disorder characterized by many clinical features, including facial dysmorphism, microcephaly, truncal obesity, impaired intellectual development, progressive retinopathy, and intermittent congenital neutropenia.	Head- Microcephaly Face- Short philtrum - Maxillary hypoplasia- Micrognathia, mild - Facial hypotonia Eyes- Downslanting palpebral fissures- Almond-shaped eyes- Chorioretinal dystrophy- Myopia- Decreased visual acuity- Optic atrophy Nose- Prominent nasal bridge Mouth- High, narrow palate- Open mouth appearance Teeth- Prominent upper central incisors	Duplomb, L., Duvet, S., Picot, D., Jego, G., El Chehadeh-Djebbar, S., Marle, N., Gigot, N., Aral, B., Carmignac, V., Thevenon, J., Lopez, E., Riviere, J.-B., and 13 others. Cohen syndrome is associated with major glycosylation defects. Hum. Molec. Genet. 23: 2391-2399, 2014.	OMIM #216550
Congenital Cataract-microcephaly-nevus Flammeus Simplex-severe Intellectual Disability Syndrome	Relevant	MED25	19q13.33	Basel-Vanagaite-Smirin-Yosef syndrome is an autosomal recessive multiple congenital anomaly disorder characterized by severely delayed psychomotor development resulting in mental retardation, as well as variable eye, brain, cardiac, and palatal abnormalities.	Head- Microcephaly (1 patient) Face- Short philtrum Eyes- Hypertelorism - Downslanting palpebral fissures - Epicanthal folds - Ptosis - Cataracts - Microcornea - Strabismus Mouth- Cleft palate - Wide cupid bow - Tented upper lip - Everted lower lip vermilion	Basel-Vanagaite, L., Smirin-Yosef, P., Essakow, J. L., Tzur, S., Lagovsky, I., Maya, I., Pasmanik-Chor, M., Yeheskel, A., Konen, O., Orenstein, N., Weisz Hubshman, M., Drasinover, V., and 9 others. Homozygous MED25 mutation implicated in eye-intellectual disability syndrome. Hum. Genet. 134: 577-587, 2015.	OMIM# 616449
Congenital Disorder Of Glycosylation, Type Ia; Cdg1A	Relevant	PMM2	16p13.2	Congenital disorders of glycosylation (CDGs) are a genetically heterogeneous group of autosomal recessive disorders caused by enzymatic defects in the synthesis and processing of asparagine (N)-linked glycans or oligosaccharides on glycoproteins. These glycoconjugates play critical roles in metabolism, cell recognition and adhesion, cell migration, protease resistance, host defense, and antigenic…	Head- Microcephaly (50OMIM % of patients) Face- Prominent forehead Ears- Large ears Eyes- Abnormal eye movements- Internal strabismus- Retinitis pigmentosa- Nystagmus Nose- Flat nasal bridge Mouth- Thin upper lip	Marquardt, T., Denecke, J. Congenital disorders of glycosylation: review of their molecular bases, clinical presentations and specific therapies. Europ. J. Pediat. 162: 359-379, 2003. Grunewald, S., Matthijs, G., Jaeken, J. Congenital disorders of glycosylation: a review. Pediat. Res. 52: 618-624, 2002. Matthijs, G., Schollen, E., Pardon, E., Veiga-Da-Cunha, M., Jaeken, J., Cassiman, J.-J., Van S…	OMIM #212065
Congenital disorder of glycosylation, type Iim	Relevant	SLC35A2	Xp11.23	Congenital disorder of glycosylation type IIm, or early infantile epileptic encephalopathy-22, is an X-linked dominant severe neurologic disorder characterized by infantile-onset seizures, hypsarrhythmia on EEG, hypotonia, and developmental delay associated with severe intellectual disability and lack of speech. These features are consistent with developmental and epileptic encephalopathy (DEE). …	Head- Microcephaly Face- Dysmorphic features - Coarse facies - Maxillary prognathism Eyes- Nystagmus - Retinitis pigmentosa - Ocular flutter - Thick eyebrows Nose- Broad nasal bridge Mouth- Open mouth - Thick lips	Ng, B. G., Buckingham, K. J., Raymond, K., Kircher, M., Turner, E. H., He, M., Smith, J. D., Eroshkin, A., Szybowska, M., Losfeld, M. E., Chong, J. X., Kozenko, M., Li, C., Patterson, M. C., Gilbert, R. D., Nickerson, D. A., Shendure, J., Bamshad, M. J., University of Washington Center for Mendelian Genomics, Freeze, H. H. Mosaicism of the UDP-galactose transporter SLC35A2 causes a congenital dis…	OMIM #300896
Contractures, Pterygia, and Spondylocarpotarsal Fusion Syndrome 1a	Relevant	MYH3	17p13.1	Contractures, pterygia, and spondylocarpotarsal fusion syndrome-1A (CPSFS1) is characterized by contractures of proximal and distal joints, pterygia involving the neck, axillae, elbows, and/or knees, as well as variable vertebral, carpal, and tarsal fusions and short stature. Progression of vertebral fusions has been observed, and inter- and intrafamilial variability has been reported.	Head- Microcephaly (in some patients) Ears- Low-set posteriorly rotated ears- Hearing loss (in some patients) Eyes- Ptosis - Downslanting palpebral fissures Nose- Long nasal bridge Mouth- Cleft palate Neck- Short neck - Webbing of neck	McKeown, C. M. E., Harris, R. An autosomal dominant multiple pterygium syndrome. J. Med. Genet. 25: 96-103, 1988. Wiles, C. R., Taylor, T. F. K., Sillence, D. O. Congenital synspondylism. Am. J. Med. Genet. 42: 288-295, 1992. Prontera, P., Sensi, A., Merlo, L., Garani, G., Cocchi, G., Calzolari, E. Familial occurrence of multiple pterygium syndrome: expression in a heterozygote of the recessive f…	OMIM #178110
Cowden Syndrome 1/ Proteus-like Syndrome	Relevant	PTEN	10q23.31	Cowden syndrome-1 is a hamartomatous disorder characterized by macrocephaly, facial trichilemmomas, acral keratoses, papillomatous papules, and an increased risk for the development of breast, thyroid, and endometrial carcinoma. Bannayan-Riley-Ruvalcaba syndrome (BRRS), previously thought be distinct, shared clinical characteristics with Cowden syndrome, such as hamartomatous polyps of the gastro…	Head- Progressive macrocephaly Face- 'Birdlike' facies (uncommon)- Hypoplastic mandible (uncommon)- Hypoplastic maxilla (uncommon) Ears- Hearing loss Eyes- Cataract- Angioid streaks- Myopia Mouth- Microstomia - High-arched palate- Scrotal tongue - Oral papillomas	Marsh, D. J., Kum, J. B., Lunetta, K. L., Bennett, M. J., Gorlin, R. J., Ahmed, S. F., Bodurtha, J., Crowe, C., Curtis, M. A., Dasouki, M., Dunn, T., Feit, H., and 20 others. PTEN mutation spectrum and genotype-phenotype correlations in Bannayan-Riley-Ruvalcaba syndrome suggest a single entity with Cowden syndrome. Hum. Molec. Genet. 8: 1461-1472, 1999. Lachlan, K. L., Lucassen, A. M., Bunyan, D.…	OMIM #158350 ORPHA:2969
Craniodiaphyseal Dysplasia, Autosomal Dominant; Cdd	Relevant	SOST	17q21.31	Craniodiaphyseal dysplasia is a severe bone dysplasia characterized by massive generalized hyperostosis and sclerosis, especially involving the skull and facial bones. Progressive bony encroachment upon cranial foramina leads to severe neurologic impairment in childhood. The sclerosis is so severe that the resulting facial distortion is referred to as 'leontiasis ossea' (leonine facies), and the …	Head- Macrocephaly Face- Prominent mandible - Facial diplegia - Leonine facies Ears- Hearing loss, progressive Eyes- Hypertelorism - Papilledema - Optic nerve atrophy - Visual loss, progressive Nose- Saddle nose - Broad flat nasal bridge - Choanal stenosis	Brueton, L. A., Winter, R. M. Craniodiaphyseal dysplasia. J. Med. Genet. 27: 701-706, 1990. Kim, S. J., Bieganski, T., Sohn, Y. B., Kozlowski, K., Semenov, M., Okamoto, N., Kim, C. H., Ko, A.-R., Ahn, G. H., Choi, Y.-L., Park, S. W., Ki, C.-S., Kim, O.-H., Nishimura, G., Unger, S., Superti-Furga, A., Jin, D.-K. Identification of signal peptide domain SOST mutations in autosomal dominant craniodia…	OMIM #122860
Craniofacial Dysmorphism, Skeletal Anomalies, And Mental Retardation Syndrome	Relevant	TMCO1	1q24.1	Only case report descriptions available	Head- Macrocephaly - Microcephaly (rare) - Brachycephaly Face- Flat face - Narrow forehead - Low hairline - Frontal upsweep (in some patients) - Micrognathia Ears- Low-set, posteriorly rotated ears Eyes- High-arched eyebrows - Bushy eyebrows - Synophrys - Long eyelashes - Hypertelorism - Epicanthal folds (in some patients) - Strabismus (in some patients) Nose- Short nose - Wide ala nasi - Hypopla…	Pascual-Castroviejo, I., Santolaya, J. M., Lopez Martin, V., Rodriguez-Costa, T., Tendero, A., Mulas, F. Cerebro-facio-thoracic dysplasia: report of three cases. Dev. Med. Child Neurol. 17: 343-351, 1975. Caglayan, A. O., Per, H., Akgumus, G., Gumus, H., Baranoski, J., Canpolat, M., Calik, M., Yikilmaz, A., Bilguvar, K., Kumandas, S., Gunel, M. Whole-exome sequencing identified a patient with TMC…	OMIM #213980
Craniometaphyseal Dysplasia, Autosomal Dominant	Relevant	ANKH	5p15.2	Craniometaphyseal dysplasia is an osteochondrodysplasia characterized by hyperostosis and sclerosis of the craniofacial bones associated with abnormal modeling of the metaphyses. Sclerosis of the skull may lead to asymmetry of the mandible, as well as to cranial nerve compression, which may finally result in hearing loss and facial palsy.	Head- Macrocephaly Face- Prognathism - Facial palsy Ears- Mixed hearing loss Eyes- Hypertelorism Nose- Bony paranasal bossing (often regresses with age) Teeth- Teeth malalignment	Nurnberg, P., Tinschert, S., Mrug, M., Hampe, J., Muller, C. R., Fuhrmann, E., Braun, H.-S., Reis, A. The gene for autosomal dominant craniometaphyseal dysplasia maps to chromosome 5q and is distinct from the growth hormone-receptor gene. Am. J. Hum. Genet. 61: 918-923, 1997. Gorlin, R. J., Spranger, J., Koszalka, M. F. Genetic craniotubular bone dysplasias and hyperostoses: a critical analysis. …	OMIM #123000
Craniometaphyseal Dysplasia, Autosomal Recessive; Cmdr	Relevant	GJA1	6q22.31	Craniometaphyseal dysplasia is an osteochondrodysplasia characterized by hyperostosis and sclerosis of the craniofacial bones associated with abnormal modeling of the metaphyses. Sclerosis of the skull may lead to asymmetry of the mandible, as well as to cranial nerve compression, that may finally result in hearing loss and facial palsy.	Head-Macrocephaly. Face-Coarse facial features. Ears-Mixed hearing loss. Eyes-Dystopia canthorum- Hypertelorism- Optic atrophy. Nose- Broad nasal bridge- Bony paranasal bossing. Mouth-Widened alveolar ridges. Teeth-Delayed eruption of permanent.	Nurnberg, P., Tinschert, S., Mrug, M., Hampe, J., Muller, C. R., Fuhrmann, E., Braun, H.-S., Reis, A. The gene for autosomal dominant craniometaphyseal dysplasia maps to chromosome 5q and is distinct from the growth hormone-receptor gene. Am. J. Hum. Genet. 61: 918-923, 1997. Gorlin, R. J., Spranger, J., Koszalka, M. F. Genetic craniotubular bone dysplasias and hyperostoses: a critical analysis. …	OMIM #218400
Craniometaphyseal dysplasia; CRMDD	Irrelevant; No genotype available	-	-	-	-	-	OMIM %269300
Creatine Deficiency Syndrome, X-linked	Irrelevant; No genotype available	-	-	-	-	-	ORPHA:79172
Crisponi/cold-induced Sweating Syndrome 1	Relevant	CRLF1	19p13.11	Crisponi/cold-induced sweating syndrome is an autosomal recessive disorder characterized in the neonatal period by orofacial weakness with impaired sucking and swallowing resulting in poor feeding necessitating medical intervention. Affected infants show a tendency to startle, with contractions of the facial muscles in response to tactile stimuli or during crying, trismus, abundant salivation, an…	Face- Severe contractions of the facial muscles - Facial trismus - Large face - Chubby cheeks - Micrognathia - Retrognathia - Facial weakness Ears- Low-set ears Eyes- Chronic keratitis - Inability to fully close eyes during sleep Nose- Depressed nasal bridge - Broad nose - Anteverted nostrils - Long philtrum Mouth- High-arched palate - Abundant salivation - Small mouth - Dental caries, severe Nec…	Hahn, A. F., Waaler, P. E., Kvistad, P. H., Bamforth, J. S., Miles, J. H., McLeod, J. G., Knappskog, P. M., Boman, H. Cold-induced sweating syndrome: CISS1 and CISS2: manifestations from infancy to adulthood: four new cases. J. Neurol. Sci. 293: 68-75, 2010.	OMIM #272430
Crouzon Syndrome	Relevant	FGFR2	10q26.13	Crouzon syndrome is an autosomal dominant disorder characterized by craniosynostosis causing secondary alterations of the facial bones and facial structure. Common features include hypertelorism, exophthalmos and external strabismus, parrot-beaked nose, short upper lip, hypoplastic maxilla, and a relative mandibular prognathism	Head- Craniosynostosis - Brachycephaly Face- Frontal bossing - Maxillary hypoplasia - Mandibular prognathism Ears- Conductive hearing loss - Atretic external auditory canals Eyes- Optic atrophy - Shallow orbits - Proptosis - Hypertelorism - Strabismus - Exposure conjunctivitis/keratitis - Poor vision Nose- Parrot-like nose Mouth- Lateral palatal swellings Teeth- Dental crowding	Reardon, W., Winter, R. M., Rutland, P., Pulleyn, L. J., Jones, B. M., Malcolm, S. Mutations in the fibroblast growth factor receptor 2 gene cause Crouzon syndrome. Nature Genet. 8: 98-103, 1994. Glaser, R. L., Jiang, W., Boyadjiev, S. A., Tran, A. K., Zachary, A. A., Van Maldergem, L., Johnson, D., Walsh, S., Oldridge, M., Wall, S. A., Wilkie, A. O. M., Jabs, E. W. Paternal origin of FGFR2 mutat…	OMIM #123500
Cutis laxa, autosomal recessive, type iiB	Relevant	PYCR1	17q25.3	The phenotype of autosomal recessive cutis laxa type II (ARCL2) includes cutis laxa of variable severity, abnormal growth, developmental delay, and associated skeletal abnormalities . No specific clinical features distinguish ARCL2A (219200), which includes a glycosylation defect, and ARCL2B, in which abnormal glycosylation has not been reported.	Head- Microcephaly - Large fontanel Face- Broad, prominent forehead - Sagging cheeks - Aged appearance - Triangular face - Midface hypoplasia Ears- Prominent ears Eyes- Blue sclerae - Downslanting palpebral fissures (in 2 patients) - Hypotelorism (in 2 patients) - Deep-set eyes (in 2 patients) Nose- Prominent bulbous nose	Morava, E., Guillard, M., Lefeber, D. J., Wevers, R. A. Autosomal recessive cutis laxa syndrome revisited. Europ. J. Hum. Genet. 17: 1099-1110, 2009. Guernsey, D. L., Jiang, H., Evans, S. C., Ferguson, M., Matsuoka, M., Nightingale, M., Rideout, A. L., Provost, S., Bedard, K., Orr, A., Dube, M.-P., Ludman, M., Samuels, M. E. Mutation in pyrroline-5-carboxylate reductase 1 gene in families with cu…	OMIM #612940
Cutis Laxa, Autosomal Recessive, Type Iic; Arcl2C	Relevant	ATP6V1E1	22q11.21	Autosomal recessive cutis laxa type IIC (ARCL2C) is characterized by generalized skin wrinkling with sparse subcutaneous fat and dysmorphic progeroid facial features. Most patients also exhibit severe hypotonia as well as cardiovascular involvement.	Face- Progeroid facies- Mask-like triangular face- Short forehead - Long philtrum -Prominent nasolabial folds- Short pointed chin Ears- Low-set ears- Misfolded helices Eyes- Hypertelorism - Entropion - Nystagmus Nose- Prominent beaked nose- High nasal root- Broad nasal tip - Broad columella - Narrow nostrils Mouth- High-arched palate- Dental crowding	Van Damme, T., Gardeitchik, T., Mohamed, M., Guerrero-Castillo, S., Freisinger, P., Guillemyn, B., Kariminejad, A., Dalloyaux, D., van Kraaij, S., Lefeber, D. J., Syx, D., Steyaert, W., and 29 others. Mutations in ATP6V1E1 or ATP6V1A cause autosomal-recessive cutis laxa. Am. J. Hum. Genet. 100: 216-227, 2017. Note: Erratum: Am. J. Hum. Genet. 107: 374 only, 2020.	OMIM #617402
Cutis Laxa, Autosomal Recessive, Type Iiia	Relevant	ALDH18A1	10q24.1	Autosomal recessive cutis laxa type II represents a spectrum of clinical entities with variable severity of cutis laxa, abnormal growth, developmental delay, and associated skeletal abnormalities. Aside from cutis laxa, persistent wide fontanels, frontal bossing, slight oxycephaly, downward-slanted palpebral fissures, reversed-V eyebrows, and dental caries are characteristic. Patients with ARCL2 …	Head- Brachycephaly - Prominent forehead - Large fontanelles Face- Progeroid appearance Ears- Low-set ears - Large ears Eyes- Corneal opacities - Cataracts - Hypotelorism - Hypertelorism - Strabismus - Myopia - Salt-and-pepper retinopathy (in some patients) Nose- Pinched nose - Hypoplastic alae Mouth- Small mouth	Morava, E., Guillard, M., Lefeber, D. J., Wevers, R. A. Autosomal recessive cutis laxa syndrome revisited. Europ. J. Hum. Genet. 17: 1099-1110, 2009; Van Maldergem, L., Yuksel-Apak, M., Kayserili, H., Seemanova, E., Giurgea, S., Basel-Vanagaite, L., Leao-Teles, E., Vigneron, J., Foulon, M., Greally, M., Jaeken, J., Mundlos, S., Dobyns, W. B. Cobblestone-like brain dysgenesis and altered glycosyla…	OMIM# 219150
D-2-Hydroxyglutaric Aciduria 1; D2Hga1	Relevant	D2HGDH	2q37.3	Clinical symptoms include developmental delay, epilepsy, hypotonia, and dysmorphic features. Mild and severe phenotypes were characterized. The severe phenotype is homogeneous and is characterized by early infantile-onset epileptic encephalopathy and, often, cardiomyopathy. The mild phenotype has a more variable clinical presentation.	Head- Macrocephaly Face- Prominent forehead - Micrognathia	Chalmers, R. A., Lawson, A. M., Watts, R. W. E., Tavill, A. S., Kamerling, J. P., Hey, E., Ogilvie, D. D-2-hydroxyglutaric aciduria: case report and biochemical studies. J. Inherit. Metab. Dis. 3: 11-15, 1980. van der Knaap, M. S., Jakobs, C., Hoffmann, G. F., Duran, M., Muntau, A. C., Schweitzer, S., Kelley, R. I., Parrot-Roulaud, F., Amiel, J., De Lonlay, P., Rabier, D., Eeg-Olofsson, O. D-2-hy…	OMIM #600721
Dental Anomalies And Short Stature	Relevant	LTBP3	11q13.1	Dental anomalies and short stature (DASS) is characterized by significant short stature with brachyolmia as well as hypoplastic amelogenesis imperfecta with almost absent enamel . Some patients exhibit valvular and/or vascular defects, including mitral valve prolapse, aortic root dilation, and aortic as well as other arterial aneurysms Inter- and intrafamilial variability has been reported.	Face- Maxillary hypoplasia (in some patients) - Mandibular prognathism (in some patients) Teeth- Oligodontia - Amelogenesis imperfecta - Small teeth - Yellow teeth - Widely spaced teeth - Severely reduced to absent enamel - Large pulp chambers - Taurodontic molars - Recurrent dental infections/abscesses - Total absence of permanent teeth (in family A)	Huckert, M., Stoetzel, C., Morkmued, S., Laugel-Haushalter, V., Geoffroy, V., Muller, J., Clauss, F., Prasad, M. K., Obry, F., Raymond, J. L., Switala, M., Alembik, Y., and 24 others. Mutations in the latent TGF-beta binding protein 3 (LTBP3) gene cause brachyolmia with amelogenesis imperfecta. Hum. Molec. Genet. 24: 3038-3049, 2015. Dugan, S. L., Temme, R. T., Olson, R. A., Mikhailov, A., Law, R…	OMIM #601216
Dermoodontodysplasia	Irrelevant; No genotype available	-	-	-	-	-	ORPHA:1660 OMIM%125640
Diabetes Mellitus, Insulin-resistant, With Acanthosis Nigricans Rabson-Mendenhall syndrome	Relevant	INSR	19p13.2	Only case report descriptions available	Face- Coarse facies - Prognathism Mouth- Large, fissured tongue - Gingival hypoplasia - High-arched palate Teeth- Dental dysplasia - Premature eruption of teeth	Kahn, C. R., Flier, J. S., Bar, R. S., Archer, J. A., Gorden, P., Martin, M. M., Roth, J. The syndromes of insulin resistance and acanthosis nigricans: insulin receptor disorders in man. New Eng. J. Med. 294: 739-745, 1976. Rudiger, H. W., Dreyer, M., Kuhnau, J., Bartelheimer, H. Familial insulin-resistant diabetes secondary to an affinity defect of the insulin receptor. Hum. Genet. 64: 407-411, …	OMIM #610549
Diastrophic Dysplasia	Relevant	5q32	SLC26A2	Diastrophic dysplasia (DTD) is characterized by limb shortening, normal-sized skull, hitchhiker thumbs, spinal deformities (scoliosis, exaggerated lumbar lordosis, cervical kyphosis), and contractures of the large joints with deformities and early-onset osteoarthritis. Other typical findings are ulnar deviation of the fingers, gap between the first and second toes, and clubfoot. On occasion the d…	Head- Normocephaly Ears- Neonatal cystic lesions of the pinnae - Hypertrophic auricular cartilage - Ossified pinnae - Hearing loss Mouth- Cleft palate	https://www.ncbi.nlm.nih.gov/books/NBK1350/	#OMIM 222600
Diets-Jongmans Syndrome; Dijos	Relevant	KDM3B	5q31.2	Diets-Jongmans syndrome (DIJOS) is an autosomal dominant disorder characterized by mild to moderately impaired intellectual development with a recognizable facial gestalt.	Face- Pointed chin - Prominent chin Ears- Long ears- Hearing loss (in some patients) Eyes- Upslanting palpebral fissures (in some patients)- Downslanting palpebral fissures (in some patients)- Ptosis (in some patients) Nose- Broad nasal tip - Low hanging columella (in some patients) Mouth- Thin upper lip vermillion- Wide mouth	Diets, I. J., van der Donk, R., Baltrunaite, K., Waanders, E., Reijnders, M. R. F., Dingemans, A. J. M., Pfundt, R., Vulto-van Silfhout, A. T., Wiel, L., Gilissen, C., Thevenon, J., Perrin, L., and 29 others. De novo and inherited pathogenic variants in KDM3B cause intellectual disability, short stature, and facial dysmorphism. Am. J. Hum. Genet. 104: 758-766, 2019.	OMIM #618846
Distal 22q11.2 Microduplication Syndrome	Relevant	-	22q11.2	Distal 22q11.2 Microduplication Syndrome is a rare chromosomal anomaly syndrome, resulting from the partial duplication of the long arm of chromosome 22, with a highly variable phenotype principally characterized by developmental delay, intellectual disability, behavioral anomalies, and non-specific craniofacial dysmorphism. Congenital heart malformations, visual and hearing impairment, urogenita…	Head - Frontal bossing -Macrocephaly -Webbed neck Face - Palpebral edema - Low posterior hairline - Branchial fistula Biparietal narrowing - Epicanthus - Coarse facial features - High palate Long philtrum - Broad forehead -Micrognathia - Smooth philtrum Short philtrum - Triangular face - Mandibular prognathia- Thick vermilion border - Downslanted palpebral fissures -Depressed nasal ridge - Wide n…	https://hpo.jax.org/app/browse/disease/ORPHA:261337	ORPHA:261337
Duane Syndrome	Relevant	8q13	-	Duane syndrome is a strabismus condition clinically characterized by congenital non-progressive limited horizontal eye movement accompanied by globe retraction which results in narrowing of the palpebral fissure. The lateral movement anomaly results from failure of the abducens nucleus and nerve (cranial nerve VI) to fully innervate the lateral rectus muscle; globe retraction occurs as a result o…	Eyes- Congenital strabismus - Impaired ocular abduction - Impaired ocular adduction - Globe retraction and deviation on adduction - Palpebral fissure narrowing on adduction - Impaired convergence	https://www.ncbi.nlm.nih.gov/books/NBK1190/	OMIM %126800
Dyggve-Melchior-Clausen disease/ MORQUIO SYNDROME	Relevant	DYM	18q21.1	Dyggve-Melchior-Clausen disease (DMC) is an autosomal recessive disorder characterized by progressive spondyloepimetaphyseal dysplasia and impaired intellectual development. Short-trunk dwarfism and microcephaly are present, and specific radiologic appearances most likely reflect abnormalities of the growth plates, including platyspondyly with notched end plates, metaphyseal irregularities, later…	Head- Microcephaly Face- Coarse facies - Prognathism Neck- Short neck	El Ghouzzi, V., Dagoneau, N., Kinning, E., Thauvin-Robinet, C., Chemaitilly, W., Prost-Squarcioni, C., Al-Gazali, L. I., Verloes, A., Le Merrer, M., Munnich, A., Trembath, R. C., Cormier-Daire, V. Mutations in a novel gene dymeclin (FLJ20071) are responsible for Dyggve-Melchior-Clausen syndrome. Hum. Molec. Genet. 12: 357-364, 2003.	OMIM #223800
DYRK1A Syndrome	Relevant	21q22.13	DYRK1A	DYRK1A syndrome is characterized by intellectual disability including impaired speech development, autism spectrum disorder including anxious and/or stereotypic behavior problems, and microcephaly. Affected individuals often have a clinically recognizable phenotype including a typical facial gestalt, feeding problems, seizures, hypertonia, gait disturbances, and foot anomalies. The majority of af…	Face: prognathism	https://www.ncbi.nlm.nih.gov/books/NBK333438/	OMIM #614104
Elsahy-waters Syndrome	Relevant	CDH11	16q21	The core phenotype of Elsahy-Waters syndrome consists of brachycephaly, facial asymmetry, marked hypertelorism, proptosis, blepharochalasis, midface hypoplasia, broad nose with concave nasal ridge, and prognathism; radicular dentin dysplasia with consequent obliterated pulp chambers, apical translucent cysts, recurrent infections, and early loss of teeth; vertebral fusions, particularly at C2-C3;…	Head- Brachycephaly Face- Facial asymmetry (in some patients) - Broad forehead - Bitemporal narrowing - Midface retrusion - Malar hypoplasia -Broad philtrum - Long philtrum - Prognathism, mild Ears- Low-set ears - Posteriorly rotated ears Eyes- Highly arched eyebrows - Thick eyebrows - Synophrys - Hypertelorism - Proptosis - Bilateral gap in midportion of eyebrows (rare) - Notched eyelids (rare) …	Castori, M., Cascone, P., Valiante, M., Laino, L., Iannetti, G., Hennekam, R. C. M., Grammatico, P. Elsahy-Waters syndrome: evidence for autosomal recessive inheritance. Am. J. Med. Genet. 152A: 2810-2815, 2010.	OMIM #211380
Endosteal Hyperostosis, Worth Type	Relevant	LRP5	11q13.2	Autosomal dominant endosteal hyperostosis is a generalized bone dysplasia characterized by a cortical thickening of the long bones, with no alteration in external shape, and a remarkable resistance of the bone to fracture. The skeleton is normal in childhood. Facial metamorphoses occur in adolescence, as the forehead flattens, the mandible becomes elongated, and the gonial angle decreases. An enl…	Face -Torus palatinus - Craniofacial hyperostosis- Mandibular prognathia	Van Wesenbeeck, L., Cleiren, E., Gram, J., Beals, R. K., Benichou, O., Scopelliti, D., Key, L., Renton, T., Bartels, C., Gong, Y., Warman, M. L., de Vernejoul, M.-C., Bollerslev, J., Van Hul, W. Six novel missense mutations in the LDL receptor-related protein 5 (LRP5) gene in different conditions with an increased bone density. Am. J. Hum. Genet. 72: 763-771, 2003.	OMIM #144750
Epidermolysis Bullosa Simplex with Anodontia/hypodontia	Irrelevant; No genotype available	-	-	-	-	-	MCID: EPD003
Epidermolysis bullosa, Late-onset localized junction,with mental retardation	Irrelevant; No genotype available	-	-	-	-	-	OMIM 226440
Epileptic Encephalopathy, Early Infantile, 2	Relevant	CDKL5	Xp22.13	Developmental and epileptic encephalopathy-2 (DEE2) is an X-linked dominant severe neurologic disorder characterized by onset of seizures in the first months of life and severe global developmental delay resulting in impaired intellectual development and poor motor control. Other features include lack of speech development, subtle dysmorphic facial features, sleep disturbances, gastrointestinal p…	Head- Microcephaly, progressive Face- Broad forehead - Prominent forehead Eyes- Deep-set eyes - Large-appearing eyes - Well-defined eyebrows Nose- Anteverted nares Mouth- Full lips	Fehr, S., Wilson, M., Downs, J., Williams, S., Murgia, A., Sartori, S., Vecchi, M., Ho, G., Polli, R., Psoni, S., Bao, X., de Klerk, N., Leonard, H., Christodoulou, J. The CDKL5 disorder is an independent clinical entity associated with early-onset encephalopathy. Europ. J. Hum. Genet. 21: 266-273, 2013.	OMIM #300672
Facial Dysmorphism-shawl Scrotum-joint Laxity Syndrome	Irrelevant; No genotype available	-	-	-	-	-	ORPHA:1778
Familial Adenomatous Polyposis Due To 5q22.2 Microdeletion	Relevant	-	5q22.2	Familial adenomatous polyposis (FAP) is characterized by the development of hundreds to thousands of adenomas in the rectum and colon during the second decade of life.	Head - Relative macrocephaly- Short neck Face - Narrow mouth - Low posterior hairline -Long face -High palate - Thick upper lip vermilion - Abnormality of canine -Long philtrum -High forehead -Micrognathia -Mandibular prognathia -Downslanted palpebral fissures -Broad nasal tip	https://hpo.jax.org/app/browse/disease/ORPHA:261584	ORPHA:261584
Familial Osteodysplasia, Anderson Type	Irrelevant; No genotype available	-	-	-	-	-	ORPHA:2769 OMIM %259250
Familial Scaphocephaly Syndrome, Mcgillivray Type	Relevant	FGFR2	10q26.13	Only case report descriptions available	Head - Macrocephaly - Dolichocephaly Face - Midface retrusion - Open bite- Trigonocephaly - High palate High forehead- Mandibular prognathia - Upslanted palpebral fissure	McGillivray, G., Savarirayan, R., Cox, T. C., Stojkoski, C., McNeil, R., Bankier, A., Bateman, J. F., Roscioli, T., Gardner, R. J. M., Lamande, S. R. Familial scaphocephaly syndrome caused by a novel mutation in the FGFR2 tyrosine kinase domain. (Letter) J. Med. Genet. 42: 656-662, 2005. https://hpo.jax.org/app/browse/disease/ORPHA:168624	ORPHA:168624 OMIM #609579
Floating-harbor Syndrome	Relevant	SRCAP	16p11.2	Floating-Harbor syndrome is a rare genetic disorder characterized by proportionate short stature, delayed bone age, delayed speech development, and typical facial features. The face is triangular with deep-set eyes, long eyelashes, bulbous nose, wide columella, short philtrum, and thin lips .	Face- Triangular face Ears- Posteriorly rotated ears - Hearing loss, conductive (in some patients) - Otitis media, recurrent (rare) Eyes- Long eyelashes - Deep-set eyes (in early childhood) - Hyperopia (in some patients) - Strabismus (rare) Nose- Prominent nose - Wide columella - Smooth philtrum Mouth- Thin lips - Broad mouth - Downturned mouth Neck- Short neck - Low posterior hairline	Lacombe, D., Patton, M. A., Elleau, C., Battin, J. Floating-Harbor syndrome: description of a further patient, review of the literature, and suggestion of autosomal dominant inheritance. Europ. J. Pediat. 154: 658-661, 1995. Ala-Mello, S., Peippo, M. Two more diagnostic signs in the Floating-Harbor syndrome. Clin. Dysmorph. 5: 85-88, 1996.	OMIM #136140
Fontaine Progeroid Syndrome; Fps	Relevant	SLC25A24	1p13.3	Fontaine progeroid syndrome is characterized by prenatal and postnatal growth retardation, decreased subcutaneous fat tissue, sparse hair, triangular face, widely open anterior fontanel, convex and broad nasal ridge, micrognathia, craniosynostosis in some patients, and early death in many	Head- Brachycephaly- Turricephaly- Microcephaly (in some patients)- Large anterior fontanel. Face-Progeroid appearance-Broad forehead-Triangular face- Low anterior hairline- Depressed supraorbital ridges- Midface hypoplasia- Long philtrum- Flat philtrum- Micrognathia- Retrognathia- Prognathia. Ears- Low-set ears- Dysplastic ears- Posteriorly rotated ears- Hypoplastic or absent ear lobes- Conducti…	Writzl, K., Maver, A., Kovacic, L. Martinez-Valero, P., Contreras, L., Satrustegui, J., Castori, M., Faivre, L., Lapunzina, P., van Kuilenburg, A. B. P., Radovic, S., Thauvin-Robinet, C., Peterlin, B., del Arco, A., Hennekam, R. C. De novo mutations in SLC25A24 cause a disorder characterized by early aging, bone dysplasia, characteristic face, and early demise. Am. J. Hum Genet. 101: 844-855, 201…	OMIM #612289
Fragile X Syndrome	Relevant	FMR1	Xq27.3	Fragile X syndrome is characterized by moderate to severe mental retardation, macroorchidism, and distinct facial features, including long face, large ears, and prominent jaw. In most cases, the disorder is caused by the unstable expansion of a CGG repeat in the FMR1 gene and abnormal methylation, which results in suppression of FMR1 transcription and decreased protein levels in the brain .	Head- Macrocephaly Face- Coarse facies - Large forehead - Long face - Prominent jaw Ears- Large ears	Devys, D., Lutz, Y., Rouyer, N., Bellocq, J.-P., Mandel, J.-L. The FMR-1 protein is cytoplasmic, most abundant in neurons and appears normal in carriers of a fragile X premutation. Nature Genet. 4: 335-340, 1993.	OMIM #300624
Frank-ter Haar Syndrome	Relevant	SH3PXD2B	5q35.1	The primary characteristics of the Frank-ter Haar syndrome are brachycephaly, wide fontanels, prominent forehead, hypertelorism, prominent eyes, macrocornea with or without glaucoma, full cheeks, small chin, bowing of the long bones, and flexion deformity of the fingers. Protruding, simple ears and prominent coccyx are also regarded as important diagnostic signs.	Face- Wormian bones- Wide mouth- Dental malocclusion-Coarse facial features- Full cheeks- Wide anterior fontanel- Delayed cranial suture closure- High palate- Gingival overgrowth- Micrognathia- Prominent forehead	Maas, S. M., Kayserili, H., Lam, J., Apak, M. Y., Hennekam, R. C. M. Further delineation of Frank-ter Haar syndrome. Am. J. Med. Genet. 131A: 127-133, 2004.	OMIM #249420
Fryns Macrocephaly	Irrelevant; No genotype available	-	-	-	-	-	OMIM 600302
Fukuyama Congenital Muscular Dystrophy	Relevant	9q31.2	FKTN	Fukuyama congenital muscular dystrophy (FCMD) is characterized by hypotonia, symmetric generalized muscle weakness, and CNS migration disturbances that result in changes consistent with cobblestone lissencephaly with cerebral and cerebellar cortical dysplasia. Mild, typical, and severe phenotypes are recognized. Onset typically occurs in early infancy with poor suck, weak cry, and floppiness. Aff…	Eyes- Optic atrophy - Retinal detachment - Abnormal eye movements - Strabismus - Myopia - Hyperopia - Cataracts - Microphthalmia - Retinal dysplasia (1 patient)	https://www.ncbi.nlm.nih.gov/books/NBK1206/	OMIM #253800
Galloway-Mowat Syndrome 5; Gamos5	Relevant	TPRKB	2p13.1	Galloway-Mowat syndrome is a renal-neurologic disease characterized by early-onset nephrotic syndrome associated with microcephaly, gyral abnormalities, and delayed psychomotor development. Most patients have dysmorphic facial features, often including hypertelorism and ear abnormalities. Other features, such as arachnodactyly and visual or hearing impairment, are more variable. Most patients die…	Head- Microcephaly Face- Facial dysmorphism- Elongated face - Prominent chin Ears- Fleshy ears- Deafness Eyes- Epicanthal folds- Deep-set eyes - Hypertelorism	Braun, D. A., Rao, J., Mollet, G., Schapiro, D., Daugeron, M.-C., Tan, W., Gribouval, O., Boyer, O., Revy, P., Jobst-Schwan, T., Schmidt, J. M., Lawson, J. A., and 90 others. Mutations in KEOPS-complex genes cause nephrotic syndrome with primary microcephaly. Nature Genet. 49: 1529-1538, 2017.	OMIM #617731
Geleophysic Dysplasia Cormier-Daire V	Relevant	9q34.2	ADAMTSL2	Geleophysic dysplasia, a progressive condition resembling a lysosomal storage disorder, is characterized by short stature, short hands and feet, progressive joint limitation and contractures, distinctive facial features, progressive cardiac valvular disease, and thickened skin. Intellect is normal. Major findings are likely to be present in the first year of life. Cardiac, respiratory, and lung i…	Head- Normal head circumference Face- Round, full face - Long, smooth philtrum - 'Pleasant, happy-nature' appearance Ears- Thickened helices Eyes- Upward slanting palpebral fissures Nose- Short nose - Anteverted nares Mouth- Wide mouth	https://www.ncbi.nlm.nih.gov/books/NBK11168/	OMIM #231050
Genitopatellar Syndrome	Relevant	KAT6B	10q22.2	Genitopatellar syndrome is a rare disorder consisting of microcephaly, severe psychomotor retardation, and characteristic coarse facial features, including broad nose and small or retracted chin, associated with congenital flexion contractures of the lower extremities, abnormal or missing patellae, and urogenital anomalies.	Head- Microcephaly Face- Coarse facies- Micrognathia Ears- Hearing loss Eyes- Downslanting palpebral fissures Nose- Broad nose- Large nose- High nasal bridge Teeth- Delayed tooth eruption	Cormier-Daire, V., Chauvet, M.-L., Lyonnet, S., Briard, M.-L., Munnich, A., Le Merrer, M. Genitopatellar syndrome: a new condition comprising absent patellae, scrotal hypoplasia, renal anomalies, facial dysmorphism, and mental retardation. J. Med. Genet. 37: 520-524, 2000. Goldblatt, J., Wallis, C., Zieff, S. A syndrome of hypoplastic patellae, mental retardation, skeletal and genitourinary anoma…	OMIM #606170
Geroderma Osteodysplasticum	Relevant	GORAB	1q24.2	Geroderma osteodysplasticum (GO) is an autosomal recessive disorder characterized by skin wrinkling limited to the dorsa of hands and feet and to the abdomen, bowed long bones, and osteopenia with frequent fractures. There is a distinctive facial appearance with droopy skin at the cheeks, maxillary hypoplasia, and large ears. Adult patients appear prematurely aged.	Head- Normal fontanels - Microcephaly Face- Maxillary hypoplasia - Premature aged appearance - 'Droopy' face - Relative prognathism Eyes - Deep-set eyes Mouth- Periodontal disease Teeth- Normal teeth	Rajab, A., Kornak, U., Budde, B. S., Hoffmann, K., Jaeken, J., Nurnberg, P., Mundlos, S. Geroderma osteodysplasticum hereditaria and wrinkly skin syndrome in 22 patients from Oman. Am. J. Med. Genet. 146A: 965-976, 2008.	OMIM #231070
Gillespie Syndrome	Relevant	ITPR1	3p26.1	Gillespie syndrome is usually diagnosed in the first year of life by the presence of fixed dilated pupils in a hypotonic infant. Affected individuals have a characteristic form of iris hypoplasia in which the pupillary border of the iris exhibits a scalloped or 'festooned' edge, with iris strands extending onto the anterior lens surface at regular intervals. The key extraocular features of Gilles…	Eyes- Iris hypoplasia - Scalloped pupillary margins of iris - Nystagmus - Visual impairment, mild to moderate	Gerber, S., Alzayady, K. J., Burglen, L., Bremond-Gibnac, D., Marchesin, V., Roche, O., Rio, M., Funalot, B., Calmon, R., Durr, A., Gil-da-Silva-Lopes, V. L., Ribeiro Bittar, M. F., and 18 others. Recessive and dominant de novo ITPR1 mutations cause Gillespie syndrome. Am. J. Hum. Genet. 98: 971-980, 2016. McEntagart, M., Williamson, K. A., Rainger, J. K., Wheeler, A., Seawright, A., De Baere, E.…	OMIM #206700
Gurrieri Syndrome/ Skeletal Dysplasia-epilepsy-short Stature Syndrome	Irrelevant; No genotype available	-	-	-	-	-	OMIM 601187
Hair Whorl	Irrelevant; No genotype available	-	-	-	-	-	OMIM 139400
Harel-Yoon Syndrome; Hayos/ Ocular Anomalies-axonal Neuropathy-developmental Delay Syndrome	Relevant	ATAD3A	1p36.33	Harel-Yoon syndrome is a syndromic neurodevelopmental disorder characterized by delayed psychomotor development, intellectual disability, truncal hypotonia, spasticity, and peripheral neuropathy. Other more variable features such as optic atrophy may also occur. Laboratory studies in some patients show evidence of mitochondrial dysfunction.	Head- High forehead Face- Frontal bossing - Micrognathia - Prognathia (family A) - Long face (family A) Eyes- Optic atrophy- Deep-set eyes - Upslanting palpebral fissures- Myopia- Nystagmus- Esotropia Nose- Small nose	Harel, T., Yoon, W. H., Garone, C., Gu, S., Coban-Akdemir, Z., Eldomery, M. K., Posey, J. E., Jhangiani, S. N., Rosenfeld, J. A., Cho, M. T., Fox, S., Withers, M., and 38 others. Recurrent de novo and biallelic variation of ATAD3A, encoding a mitochondrial membrane protein, results in distinct neurological syndromes. Am. J. Hum. Genet. 99: 831-845, 2016.	OMIM #617183
Hydrocephalus-costovertebral Dysplasia-sprengel Anomaly Syndrome/ Hydrocephalus, Skeletal Anomalies, And Mental Disturbance	Irrelevant; No genotype available	-	-	-	-	-	OMIM 600991 ORPHA:2180
Hydrocephalus, Sprengel Anomaly, and Costovertebral Dysplasia	Irrelevant; No genotype available	-	-	-	-	-	OMIM 600991
Hyper-IgE recurrent infection syndrome	Relevant	STAT3	17q21.2	Hyper-IgE recurrent infection syndrome is a primary immunodeficiency disorder characterized by chronic eczema, recurrent Staphylococcal infections, increased serum IgE, and eosinophilia. Other more variable immunologic abnormalities include defective granulocyte chemotaxis, abnormalities in T-lymphocyte subgroups, impaired antibody production, and decreased production of or response to certain cy…	Face- Coarse facies - Asymmetric face - Prominent forehead - Mild prognathism Eyes- Hypertelorism Nose- Broad nose - Thickening of the soft tissue of the nose Mouth- High-arched palate Teeth- Retained primary teeth - Reduced resorption of primary tooth roots	Buckley, R. H., Wray, B. B., Belmaker, E. Z. Extreme hyperimmunoglobulin E and undue susceptibility to infection. Pediatrics 49: 59-70, 1972. Grimbacher, B., Holland, S. M., Gallin, J. I., Greenberg, F., Hill, S. C., Malech, H. L., Miller, J. A., O'Connell, A. C., Puck, J. M. Hyper-IgE syndrome with recurrent infections--an autosomal dominant multisystem disorder. New Eng. J. Med. 340: 692-702, 1…	OMIM #147060
Hypermobile Ehlers-Danlos Syndrome	Relevant	11p11.2	SLC39A13	Hypermobile Ehlers-Danlos syndrome (hEDS) is generally considered the least severe type of EDS, although significant complications, primarily musculoskeletal, can and do occur. The skin is often soft and may be mildly hyperextensible. Subluxations and dislocations are common; they may occur spontaneously or with minimal trauma and can be acutely painful. Degenerative joint disease is common. Chro…	Eyes- Protuberant eyes - Blue sclerae - Downslanting palpebral fissures - Corneal diameter, normal Mouth- High palate - Bifid uvula Teeth- Delayed eruption of teeth - Malocclusion - Hypodontia	https://www.ncbi.nlm.nih.gov/books/NBK1279/	OMIM #612350
Hyperphosphatasia with mental retardation syndrome 1	Relevant	PIGV	1p36.11	Hyperphosphatasia with mental retardation syndrome-1 is an autosomal recessive disorder characterized by mental retardation, various neurologic abnormalities such as seizures and hypotonia, and hyperphosphatasia. Other features include facial dysmorphism and variable degrees of brachytelephalangy . The disorder is caused by a defect in glycosylphosphatidylinositol biosynthesis; see GPIBD1.	Face- Midface hypoplasia - Prognathism Ears- Hearing impairment Eyes- Hypertelorism - Upslanting palpebral fissures - Long palpebral fissures - Arched eyebrows Nose- Broad nasal bridge - Broad nasal tip - Short nose Mouth- Cleft palate (rare) - Short philtrum - Downturned corners of the mouth - Tented mouth	Krawitz, P. M., Schweiger, M. R., Rodelsperger, C., Marcelis, C., Kolsch, U., Meisel, C., Stephani, F., Kinoshita, T., Murakami, Y., Bauer, S., Isau, M., Fischer, A., and 17 others. Identity-by-descent filtering of exome sequence data identifies PIGV mutations in hyperphosphatasia mental retardation syndrome. Nature Genet. 42: 827-829, 2010.	OMIM #239300
Hypoglossia-Hypodactylia	Irrelevant; No genotype available	-	-	-	-	-	OMIM %103300 MCID: HYP679
Hypogonadotropic Hypogonadism	Relevant	GNRHR	4q13.2	Congenital idiopathic hypogonadotropic hypogonadism (IHH) is a disorder characterized by absent or incomplete sexual maturation by the age of 18 years, in conjunction with low levels of circulating gonadotropins and testosterone and no other abnormalities of the hypothalamic-pituitary axis. Idiopathic hypogonadotropic hypogonadism can be caused by an isolated defect in gonadotropin-releasing horm…	Nose- Normal sense of smell	de Roux, N., Young, J., Misrahi, M., Genet, R., Chanson, P., Schaison, G., Milgrom, E. A family with hypogonadotropic hypogonadism and mutations in the gonadotropin-releasing hormone receptor. New Eng. J. Med. 337: 1597-1602, 1997. Caron, P., Chauvin, S., Christin-Maitre, S., Bennet, A., Lahlou, N., Counis, R., Bouchard, P., Kottler, M.-L. Resistance of hypogonadic patients with mutated GnRH rece…	OMIM #146110
Hypotonia, Hyperventilation, Impaired Intellectual Development, Dysautonomia, Epilepsy, And Eye Abnormalities	Relevant	P4HTM	3p21.31	Hypotonia, hypoventilation, impaired intellectual development, dysautonomia, epilepsy, and eye abnormalities (HIDEA) is an autosomal recessive neurodevelopmental syndrome characterized by global developmental delay, poor or absent speech, hypotonia, variable ocular movement and visual abnormalities, and respiratory difficulties, including hypoventilation, and sleep apnea. Patients may have signif…	Face- Coarse facial features -Mandibular prognathia -Depressed nasal bridge -Thick vermilion border -Prominent forehead	Rahikkala, E., Myllykoski, M., Hinttala, R., Vieira, P., Nayebzadeh, N., Weiss, S., Plomp, A. S., Bittner, R. E., Kurki, M. I., Kuismin, O., Lewis, A. M., Vaisanen, M.-L., and 14 others. Biallelic loss-of-function P4HTM gene variants cause hypotonia, hypoventilation, intellectual disability, dysautonomia, epilepsy, and eye abnormalities (HIDEA syndrome). Genet. Med. 21: 2355-2363, 2019. https://h…	OMIM # 618493
Hypotonia, Infantile, with Psychomotor Retardation and Characteristic Facies 3	Relevant	TBCK	4q24	Infantile hypotonia with psychomotor retardation and characteristic facies-3 is a severe autosomal recessive neurodevelopmental disorder with onset at birth or in early infancy. Most affected individuals show very poor, if any, normal psychomotor development, poor speech, and inability to walk independently.	Head- Macrocephaly (in some patients) Face- Coarse facies- Bitemporal narrowing - Sloping forehead Eyes- Cortical visual impairment- Arched eyebrows- Deep-set eyes Nose- High nasal bridge - Bulbous nose - Anteverted nares Mouth- Tented upper lip- Thick lips- Macroglossia - Gingival hyperplasia	Chong, J. X., Caputo, V., Phelps, I. G., Stella, L., Worgan, L., Dempsey, J. C., Nguyen, A., Leuzzi, V., Webster, R., Pizzuti, A., Marvin, C. T., Ishak, G. E., Ardern-Holmes, S., Richmond, Z., Univerisity of Washington Center for Mendelian Genomics, Bamshad, M. J., Ortiz-Gonzalez, X. R., Tartaglia, M., Chopra, M., Doherty, D. Recessive inactivating mutations in TBCK, encoding a Rab GTPase-activat…	OMIM #616900
Hypotrichosis-lymphedema-telangiectasia-renal defect syndrome	Relevant	SOX18	20q13.33	Hypotrichosis-lymphedema-telangiectasia-renal defect syndrome is an autosomal dominant disorder characterized by these 4 features, which begin in early childhood and are progressive.	Face- Oval face - Prognathism Eyes- Absent eyebrows - Absent eyelashes - Puffy eyelids - Epicanthal folds Nose- Long nose - High nasal bridge - Broad nasal root Mouth- Full lips	Moalem, S., Brouillard, P., Kuypers, D., Legius, E., Harvey, E., Taylor, G., Francois, M., Vikkula, M., Chitayat, D. Hypotrichosis-lymphedema-telangiectasia-renal defect associated with a truncating mutation in the SOX18 gene. Clin. Genet. 87: 378-382, 2015.	OMIM #137940
Imagawa-matsumoto Syndrome	Relevant	SUZ12	17q11.2	Imagawa-Matsumoto syndrome (IMMAS) is characterized by variable pre- and postnatal overgrowth; dysmorphic features including postnatal macrocephaly, prominent forehead, round face, hypertelorism, downslanting palpebral fissures, and low and broad nasal bridge; and variable musculoskeletal abnormalities. Developmental delay and impaired intellectual development are common, whereas abnormalities of…	Face -Wide nasal ridge - Macrocephaly -Prominent supraorbital ridges - Round face- Mandibular prognathia- Downslanted palpebral fissures- Prominent forehead	Cyrus, S. S., Cohen, A. S. A., Agbahovbe, R., Avela, K., Yeung, K. S., Chung, B. H. Y., Luk, H.-M., Tkachenko, N., Choufani, S., Weksberg, R., Lopez-Rangel, E., C.A.U.S.E.S. Study, and 15 others. Rare SUZ12 variants commonly cause an overgrowth phenotype. Am. J. Med. Genet. 181C: 532-547, 2019.	OMIM # 618786
Intellectual developmental disorder with epilepsy, behavioral abnormalities, and coarse facies	Relevant	ALG14	1p21.3	IDDEBF is a severe disorder characterized by impaired intellectual development, epilepsy, behavioral abnormalities, and coarse facies. Brain MRI findings may include delayed myelination in the deep parietal lobes	-	Kvarnung, M., Taylan, F., Nilsson, D., Anderlid, B.-M., Malmgren, H., Lagerstedt-Robinson, K., Holmberg, E., Burstedt, M., Nordenskjold, M., Nordgren, A., Lundberg, E. S. Genomic screening in rare disorders: new mutations and phenotypes, highlighting ALG14 as a novel cause of severe intellectual disability. Clin. Genet. 94: 528-537, 2018.	OMIM #619031
Intellectual developmental disorder with hypotonia and behavioral abnormalities	Relevant	CDK8	13q12.13	Intellectual developmental disorder with hypotonia and behavioral abnormalities (IDDHBA) is a neurodevelopmental disorder characterized by onset of hypotonia and variably impaired global developmental delay in infancy. Affected individuals tend to have learning disability, usually requiring special schooling, as well as behavioral abnormalities, such as autistic features and attention deficit-hyp…	Head- Brachycephaly Face- Dysmorphic facial features, nonspecific, variable - Prognathism - Long philtrum Ears- Low-set ears - Prominent ears - Hearing loss, sensorineural (in some patients) Eyes- Prominent eyes - Myopia - Strabismus - Epicanthal folds - Ptosis - Arched eyebrows - Hypertelorism - Poor vision (in some patients) - Nystagmus Nose- Broad nasal base - Small nasal tip - Prominent nasal…	Calpena, E., Hervieu, A., Kaserer, T., Swagemakers, S. M. A., Goos, J. A. C., Popoola, O., Ortiz-Ruiz, M. J., Barbaro-Dieber, T., Bownass, L., Brilstra, E. H., Brimble, E., Foulds, N., and 19 others. De novo missense substitutions in the gene encoding CDK8, a regulator of the mediator complex, cause a syndromic developmental disorder. Am. J. Hum. Genet. 104: 709-720, 2019.	OMIM #618748
Intellectual Developmental Disorder With Nasal Speech, Dysmorphic Facies, And Variable Skeletal Anomalies	Relevant	CNOT2	12q15	Intellectual developmental disorder with nasal speech, dysmorphic facies, and variable skeletal anomalies (IDNADFS) is characterized by mildly impaired global development, speech delay with nasal speech, and dysmorphic facial features, including high forehead, midface hypoplasia, micrognathia or high-arched palate, hypo/hypertelorism, upslanting palpebral fissures, and thin upper lip. Some patien…	Face- Dysmorphic facial features - Midface hypoplasia - Long face - Triangular face - Micrognathia - Underbite - Smooth philtrum Ears- Low-set ears - Hypoplastic ears Eyes- Upslanting palpebral fissures - Hypertelorism - Hypotelorism - Deep-set eyes - Thick eyebrows - Straight eyebrows - Long eyelashes Nose- Anteverted nares - Long nose - Bulbous nose Mouth- Thin upper lip - High-arched palate - …	Alesi, V., Loddo, S., Cali, F., Orlando, V., Genovese, S., Ferretti, D., Calacci, C., Calvieri, G., Falasca, R., Ulgheri, L., Drago, F., Dallapiccola, B., Baban, A., Novelli, A. A heterozygous, intragenic deletion of CNOT2 recapitulates the phenotype of 12q15 deletion syndrome. Am. J. Med. Genet. 179A: 1615-1621, 2019. Uehara, T., Tsuchihashi, T., Yamada, M., Suzuki, H., Takenouchi, T., Kosaki, K…	OMIM #618608
Intellectual Developmental Disorder With Speech Delay, Autism, And Dysmorphic Facies	Relevant	CNOT3	19q13.42	Only case report descriptions available	Head- Plagiocephaly- Dolichocephaly- Brachycephaly Face- Downturned corners of mouth- Low posterior hairline- Enlarged cisterna magna- Malar flattening- Prominent occiput- Short philtrum- Mandibular prognathia- Anteverted nares- Depressed nasal ridge- Upslanted palpebral fissure	https://hpo.jax.org/app/browse/disease/OMIM:618672	OMIM #618672
Intellectual Disability-cardiac Anomalies-short Stature-joint Laxity Syndrome/ Verheij Syndrome	Relevant	PUF60	8q24.3	Verheij syndrome is characterized by growth retardation, delayed psychomotor development, dysmorphic facial features, and skeletal, mainly vertebral, abnormalities. Additional variable features may include coloboma, renal defects, and cardiac defects.	Face - Short palpebral fissure -Thin upper lip vermilion - Almond-shaped palpebral fissure- Long philtrum -Micrognathia - Microretrognathia -Mandibular prognathia - Short neck - Wide nasal bridge	Verheij, J. B. G. M., de Munnik, S. A., Dijkhuizen, T., de Leeuw, N., Olde Weghuis, D., van den Hoek, G. J., Rijlaarsdam, R. S., Thomasse, Y. E. M., Dikkers, F. G., Marcelis, C. L. M., van Ravenswaaij-Arts, C. M. A. An 8.35 Mb overlapping interstitial deletion of 8q24 in two patients with coloboma, congenital heart defect, limb abnormalities, psychomotor retardation and convulsions. Europ. J. Med…	OMIM #615583 ORPHA:508498
Intellectual Disability-dysmorphism-hypogonadism-diabetes Mellitus Syndrome	Irrelevant; No genotype available	-	-	-	-	-	ORPHA:3044 OMIM 249599
Intellectual Disability-polydactyly-uncombable Hair Syndrome	Irrelevant; No genotype available	-	-	-	-	-	ORPHA:3082
Intellectual Disability-severe Speech Delay-mild Dysmorphism Syndrome/ Mental retardation with language impairmentand with or without autistic features	Relevant	FOXP1	3p13	Mental retardation with language impairment and with or without autistic features is a neurodevelopmental disorder characterized by global developmental delay with moderate to severe speech delay that particularly affects expressive speech. Most patients have articulation defects, but frank verbal dyspraxia is not observed. Common dysmorphic features include broad forehead, downslanting palpebral…	Face- Open mouth- Recurrent upper respiratory tract infections- Downturned corners of mouth - Chin with horizontal crease- Short nose- Retrognathia - Macrocephaly- Mandibular prognathia - Prominent nasolabial fold - Thick vermilion border - Downslanted palpebral fissures- Broad nasal tip- Blepharophimosis- Prominent forehead	Le Fevre, A. K., Taylor, S., Malek, N. H., Horn, D., Carr, C. W., Abdul-Rahman, O. A., O'Donnell, S., Burgess, T., Shaw, M., Gecz, J., Bain, N., Fagan, K., Hunter, M. F. FOXP1 mutations cause intellectual disability and a recognizable phenotype. Am. J. Med. Genet. 161A: 3166-3175, 2013. https://hpo.jax.org/app/browse/disease/ORPHA:391372	ORPHA:391372 OMIM # 607432
Intestinal Pseudoobstruction, Neuronal, Chronic Idiopathic, X-Linked	Relevant	FLNA	Xq28	Chronic idiopathic intestinal pseudoobstruction (CIIP) is caused by severe abnormality of gastrointestinal motility. Patients have recurrent symptoms and signs of intestinal obstruction without any mechanical lesion.	Face- Facial dysmorphism, mild- Smooth philtrum - Large jaw Ears- Low-set ears Eyes- Hypertelorism - Downslanting palpebral fissures	Auricchio, A., Brancolini, V., Casari, G., Milla, P. J., Smith, V. V., Devoto, M., Ballabio, A. The locus for a novel syndromic form of neuronal intestinal pseudoobstruction maps to Xq28. Am. J. Hum. Genet. 58: 743-748, 1996.	OMIM #300048
Jackson-weiss Syndrome	Relevant	FGFR1 FGFR2	8p11.23 10q26.13	Jackson-Weiss syndrome (JWS) is an autosomal dominant condition consisting of craniosynostosis characterized by premature fusion of the cranial sutures as well as radiographic anomalies of the feet	Face- Underdeveloped supraorbital ridges- Abnormal palate morphology- Frontal bossing- Midface retrusion- Turricephaly- Hypoplasia of the maxilla- Mandibular prognathia- Convex nasal ridge	Heike, C., Seto, M., Hing, A., Palidin, A., Hu, F., Preston, R. A., Ehrlich, G. D., Cunningham, M. Century of Jackson-Weiss syndrome: further definition of clinical and radiographic findings in 'lost' descendants of the original kindred. Am. J. Med. Genet. 100: 315-324, 2001. https://hpo.jax.org/app/browse/disease/ORPHA:1540	ORPHA:1540 OMIM #123150
Jervell and Lange-Nielsen Syndrome	Relevant	11p15.5-p15.4	KCNQ1	Jervell and Lange-Nielsen syndrome (JLNS) is characterized by congenital profound bilateral sensorineural hearing loss and long QTc, . Prolongation of the QTc interval is associated with tachyarrhythmias, including ventricular tachycardia, episodes of torsade de pointes ventricular tachycardia, and ventricular fibrillation, which may culminate in syncope or sudden death. Iron-deficient anemia and…	Ears- Congenital sensorineural hearing loss	https://www.ncbi.nlm.nih.gov/books/NBK1405/	OMIM #220400
Jorgenson Lenz Syndrome	Irrelevant; No genotype available	-	-	-	-	-	MCID: JRG001
Joubert Syndrome 1	Relevant	INPP5E	9q34.3	Joubert syndrome is a clinically and genetically heterogeneous group of disorders characterized by hypoplasia of the cerebellar vermis with the characteristic neuroradiologic 'molar tooth sign,' and accompanying neurologic symptoms, including dysregulation of breathing pattern and developmental delay. Other variable features include retinal dystrophy and renal anomalies.	Head- Macrocephaly Face- Prominent forehead - High rounded eyebrows - Hemifacial spasms Ears- Low-set ears - Tilted ears Eyes- Abnormal jerky eye movements - Impaired smooth pursuit - Impaired saccades - Oculomotor apraxia - Coloboma of optic nerve - Chorioretinal coloboma - Retinal dysplasia (less common) - Retinal dystrophy (less common) - Epicanthal folds - Ptosis Nose- Upturned nose - Antever…	Saraiva, J. M., Baraitser, M. Joubert syndrome: a review. Am. J. Med. Genet. 43: 726-731, 1992. Valente, E. M., Marsh, S. E., Castori, M., Dixon-Salazar, T., Bertini, E., Al-Gazali, L., Messer, J., Barbot, C., Woods, C. G., Boltshauser, E., Al-Tawari, A. A., Salpietro, C. D., Kayserili, H., Sztriha, L., Gribaa, M., Koenig, M., Dallapiccola, B., Gleeson, J. G. Distinguishing the four genetic cause…	OMIM #213300
Juvenile Polyposis Syndrome	Relevant	10q23.2 18q21.2	BMPR1A SMAD4	Juvenile polyposis syndrome (JPS) is characterized by predisposition to hamartomatous polyps in the gastrointestinal (GI) tract, specifically in the stomach, small intestine, colon, and rectum. The term "juvenile" refers to the type of polyp rather than to the age of onset of polyps. Most individuals with JPS have some polyps by age 20 years; some may have only four or five polyps over their life…	Face- prognathism	https://www.ncbi.nlm.nih.gov/books/NBK1469/	OMIM #174900
Kabuki Syndrome	Relevant	12q13.12	KMT2D	Kabuki syndrome (KS) is characterized by typical facial features (long palpebral fissures with eversion of the lateral third of the lower eyelid; arched and broad eyebrows; short columella with depressed nasal tip; large, prominent, or cupped ears), minor skeletal anomalies, persistence of fetal fingertip pads, mild-to-moderate intellectual disability, and postnatal growth deficiency. Other findi…	Head- Microcephaly Face- Trapezoid philtrum Ears- Large prominent ears - Recurrent otitis media in infancy - Posteriorly rotated ears - Hearing loss - Preauricular pit Eyes- Long palpebral fissures - Eversion of lateral third of lower eyelids - Thick eyelashes - Ptosis - Blue sclerae - Broad, arched eyebrows - Sparse eyebrows Nose- Depressed nasal tip - Short nasal columella Mouth- Cleft palate -…	https://www.ncbi.nlm.nih.gov/books/NBK62111/	OMIM #147920
Kagami-ogata Syndrome Due To Paternal Uniparental Disomy Of Chromosome 14	Relevant	-	14q32	Epigenetic germline modification, or imprinting, leads to functional differences in gene expression throughout development, depending on parental origin. Genomic imprinting is typically revealed when both homologs of a chromosome pair are inherited exclusively from 1 parent. This condition is called uniparental disomy (UPD) and results in either overexpression or absence of a parent-specific tran…	Head- Sclerosis of skull base - Plagiocephaly- Redundant neck skin- Frontal bossing- Short neck Face- Wormian bones- Narrow mouth- Deep philtrum- Prominent glabella- Chin with horizontal crease- Chin with H-shaped crease- Tented upper lip vermilion- Frontal hirsutism- Abnormal facial shape- Short palpebral fissure- Epicanthus- Retrognathia- Wide anterior fontanel- Long philtrum- Micrognathia- Hyp…	Cotter, P. D., Kaffe, S., McCurdy, L. D., Jhaveri, M., Willner, J. P., Hirschhorn, K. Paternal uniparental disomy for chromosome 14: a case report and review. Am. J. Med. Genet. 70: 74-79, 1997. Kurosawa, K., Sasaki, H., Sato, Y., Yamanaka, M., Shimizu, M., Ito, Y., Okuyama, T., Matsuo, M., Imaizumi, K., Kuroki, Y., Nishimura, G. Paternal UPD14 is responsible for a distinctive malformation comple…	OMIM #608149
Kilquist Syndrome; Kilqs	Relevant	SLC12A2	5q23.3	Kilquist syndrome (KILQS) is an autosomal recessive multisystem disorder characterized by neurologic, gastrointestinal, and secretory dysfunction. Affected individuals present at birth with hypotonia, feeding difficulties, mild dysmorphic features, and sensorineural hearing loss. They show poor overall growth associated with gastrointestinal anomalies such as gastroesophageal reflux or midgut mal…	Head- Small head circumference Face- Dysmorphic features- Oblong face- Bitemporal narrowing- Bicoronal narrowing- Prognathism Ears- Hearing loss, sensorineural- Absent otoacoustic emissions- Auditory canal stenosis- Vestibular dysplasia- Low-set ears Eyes- Alacrima Nose- Choanal atresia Mouth- Poor saliva production- Thick oral secretions- Xerostomia Teeth- Hypoplastic teeth	Stodberg, T., Magnusson, M., Lesko, N., Wredenberg, A., Munoz, D. M., Stranneheim, H., Wedell, A. SLC12A2 mutations cause NKCC1 deficiency with encephalopathy and impaired secretory epithelia. Neurol. Genet. 6: e478, 2020. Note: Electronic Article.	OMIM #619080
Kleefstra syndrome 1	Relevant	EHMT1	9q34.3	The most common features in Kleefstra syndrome patients are severe mental retardation, hypotonia, brachy(micro)cephaly, epileptic seizures, flat face with hypertelorism, synophrys, anteverted nares, everted lower lip, carp mouth with macroglossia, and heart defects. Kleefstra syndrome is caused by a mutation in the KMT2C gene on chromosome 7q36.	Head- Brachycephaly - Microcephaly Face- Flat face - Prognathism - Midface hypoplasia - Coarse facies Ears- Malformed ears - Hearing loss Eyes- Hypertelorism - Synophrys - Upslanting palpebral fissures Nose- Anteverted nares Mouth- Carp-shaped mouth - Everted lower lip - Macroglossia	Harada, N., Visser, R., Dawson, A., Fukamachi, M., Iwakoshi, M., Okamoto, N., Kishino, T., Niikawa, N., Matsumoto, N. A 1-Mb critical region in six patients with 9q34.3 terminal deletion syndrome. J. Hum. Genet. 49: 440-444, 2004. Iwakoshi, M., Okamoto, N., Harada, N., Nakamura, T., Yamamori, S., Fujita, H., Niikawa, N., Matsumoto, N. 9q34.3 deletion syndrome in three unrelated children. Am. J. M…	OMIM #610253
Klinefelter syndrome	Relevant	47 XXY	-	Klinefelter Syndrome (KS) is characterized by an extreme heterogeneity in its clinical and genetic presentation. Associations between clinical phenotype and genetic background are not yet completely understood; KS patients are traditionally as having tall stature, small testes, gynecomastia in late puberty, gynoid aspect of hips (broad hips), sparse body hair, signs of androgen deficiency and low…	Face- mandibular prognathism, cleft lip, hemifacial microtia	M. Bonomi, V. Rochira, D. Pasquali, G. Balercia, E. A. Jannini, A. Ferlin & On behalf of the Klinefelter ItaliaN Group (KING), Klinefelter syndrome (KS): genetics, clinical phenotype and hypogonadism, Journal of Endocrinological Investigation volume 40, pages123–134(2017)	MCID:HYP 730
Klippel-Feil Syndrome	Relevant	GDF6	8q22.1	Klippel-Feil syndrome (KFS) is a congenital anomaly characterized by a defect in the formation or segmentation of the cervical vertebrae, resulting in a fused appearance. The clinical triad consists of short neck, low posterior hairline, and limited neck movement, although less than 50OMIM % of patients demonstrate all 3 clinical features.	Face- Facial asymmetry Ears- Hearing loss, sensorineural- Hearing loss, conductive Mouth- Cleft palate Neck- Short neck - Limited neck range of motion	Klippel, M., Feil, A. Un cas d'absence des vertebres cervicales avec cage thoracique remontant jusqu'a la base du crane (cage thoracique cervicale). Nouv. Iconogr. Salpet. 25: 223-250, 1912. Shaver, K. A., Proud, V. K., Shaffer, M. C., Meyer, J. M., Nance, W. E. Deafness, facial asymmetry and Klippel-Feil syndrome in five generations. (Abstract) Am. J. Hum. Genet. 39: A81 only, 1986. Clarke, R. A…	OMIM #118100
Kozlowski-Krajewska Syndrome	Irrelevant; No genotype available	-	-	-	-	-	MCID: KZL006
Laurence-Moon Syndrome; Lnms	Relevant	PNPLA6	19p13.2	Laurence-Moon syndrome has a clinical presentation similar to that of Oliver-McFarlane syndrome, including chorioretinopathy and pituitary dysfunction, but with childhood onset of ataxia, peripheral neuropathy, and spastic paraplegia and without trichom.	Eyes- Pigmentary retinopathy- Nystagmus- Choroidal atrophy	Hufnagel, R. B., Arno, G., Hein, N. D., Hersheson, J., Prasad, M., Anderson, Y., Krueger, L. A., Gregory, L. C., Stoetzel, C., Jaworek, T. J., Hull, S., Li, A., and 20 others. Neuropathy target esterase impairments cause Oliver-McFarlane and Laurence-Moon syndromes. J. Med. Genet. 52: 85-94, 2015.	OMIM #245800
Leber Congenital Amaurosis 1; Lca1	Relevant	GUCY2D	17p13.1	Leber congenital amaurosis comprises a group of early-onset childhood retinal dystrophies characterized by vision loss, nystagmus, and severe retinal dysfunction. Patients usually present at birth with profound vision loss and pendular nystagmus. Electroretinogram (ERG) responses are usually nonrecordable. Other clinical findings may include high hypermetropia, photodysphoria, oculodigital sign, …	Ears- Sensory hearing loss Eyes- Pigmentary retinopathy- Central vision loss- Blindness- Fundus atrophy- Cataract- Keratoconus- Photophobia- Eye poking- Nystagmus- Reduced electroretinogram (ERG)	Chung, D. C., Traboulsi, E. I. Leber congenital amaurosis: clinical correlations with genotypes, gene therapy trials update, and future directions. J. AAPOS 13: 587-592, 2009.	OMIM #204000
Lelis Syndrome	Irrelevant; No genotype available	-	-	-	-	-	ORPHA:140936 OMIM % 608290
Lenz-Majewski hyperostotic dwarfism	Relevant	PTDSS1	8q22.1	Lenz-Majewski hyperostotic dwarfism is a rare condition characterized by intellectual disability, sclerosing bone dysplasia, distinct craniofacial and dental anomalies, loose skin, and distal limb anomalies, particularly brachydactyly and symphalangism. Patients have multiple radiographic abnormalities due to progressive generalized hyperostosis that affects the cranium, vertebrae, and diaphyses …	Head- Disproportionately large head - Delayed closure of fontanel - Large fontanels - Microcephaly (in some patients) Face- Broad, prominent forehead - Micrognathia Ears- Large, floppy ears - Hearing loss, sensorineural Eyes- Hypertelorism - Nasolacrimal duct stenosis Nose- Choanal stenosis - Choanal atresia Mouth- Small tongue Teeth- Dysplastic enamel	Sousa, S. B., Jenkins, D., Chanudet, E., Tasseva, G., Ishida, M., Anderson, G., Docker, J., Ryten, M., Sa, J., Saraiva, J. M., Barnicoat, A., Scott, R., and 9 others. Gain-of-function mutations in the phosphatidylserine synthase 1 (PTDSS1) gene cause Lenz-Majewski syndrome. Nature Genet. 46: 70-76, 2014.	OMIM #151050
Leopard Syndrome 1	Relevant	PTPN11	12q24.13	LEOPARD is an acronym for the manifestations of this syndrome as listed by Gorlin et al. (1969): multiple lentigines, electrocardiographic conduction abnormalities, ocular hypertelorism, pulmonic stenosis, abnormal genitalia, retardation of growth, and sensorineural deafness.	Face- Prognathism - Triangular face - Biparietal bossing Ears- Prominent ears - Sensorineural hearing loss - Low-set ears - Posteriorly rotated ears Eyes- Hypertelorism - Ptosis - Epicanthal folds - Strabismus Nose- Hyposmia - Broad, flat nose Mouth- Cleft palate Neck- Pterygium colli - Short neck	Gorlin, R. J., Anderson, R. C., Blaw, M. E. Multiple lentigines syndrome: complex comprising multiple lentigines, electrocardiographic conduction abnormalities, ocular hypertelorism, pulmonary stenosis, abnormalities of genitalia, retardation of growth, sensorineural deafness, and autosomal dominant hereditary pattern. Am. J. Dis. Child. 117: 652-662, 1969.	OMIM #151100
Leopard Syndrome 2; Lprd2	Relevant	RAF1	3p25.2	Only case report descriptions available	Face- Prognathism - Triangular face - Biparietal bossing Ears- Prominent ears - Sensorineural hearing loss - Low-set ears - Posteriorly rotated ears Eyes- Hypertelorism - Ptosis - Epicanthal folds - Strabismus Nose- Hyposmia - Broad, flat nose Mouth- Cleft palate Neck- Pterygium colli - Short neck	Pandit, B., Sarkozy, A., Pennacchio, L. A., Carta, C., Oishi, K., Martinelli, S., Pogna, E. A., Schackwitz, W., Ustaszewska, A., Landstrom, A., Bos, J. M., Ommen, S. R., and 17 others. Gain-of-function RAF1 mutations cause Noonan and LEOPARD syndromes with hypertrophic cardiomyopathy. Nature Genet. 39: 1007-1012, 2007.	OMIM #611554
Leukodystrophy, hypomyelinating, 17	Relevant	AIMP2	7p22.1	Hypomyelinating leukodystrophy-17 is an autosomal recessive neurodevelopmental disorder characterized by poor, if any, development apparent from infancy. Affected individuals never learn to walk or speak, and have early-onset multifocal seizures, spasticity, poor overall growth, and microcephaly (up to -10 SD). Brain imaging shows multiple abnormalities, including cerebral and cerebellar atrophy,…	Head- Microcephaly (-10 SD) Face- Dysmorphic features, variable - Prognathism Nose- Low hanging columella - Anteverted nostrils Mouth- Thick lip vermilion - Gum hypertrophy Teeth- Widely spaced teeth	Shukla, A., Das Bhowmik, A., Hebbar, M., Rajagopal, K. V., Girisha, K. M., Gupta, N., Dalal, A. Homozygosity for a nonsense variant in AIMP2 is associated with a progressive neurodevelopmental disorder with microcephaly, seizures, and spastic quadriparesis. J. Hum. Genet. 63: 19-25, 2018.	OMIM #618006
Light Fixation Seizure Syndrome	Irrelevant; No genotype available	-	-	-	-	-	OMIM 603530
Lipodystrophy, Congenital Generalized, Type 1; Cgl1	Relevant	AGPAT2	9q34.3	Congenital generalized lipodystrophy (CGL), or Berardinelli-Seip syndrome, is a rare autosomal recessive disease characterized by a near absence of adipose tissue from birth or early infancy and severe insulin resistance. Other clinical and biologic features include acanthosis nigricans, muscular hypertrophy, hepatomegaly, altered glucose tolerance or diabetes mellitus, and hypertriglyceridemia	Face-Large mandible- Triangular facies- Acromegaloid appearance. Ears-Large ears-	Garg, A. Acquired and inherited lipodystrophies. New Eng. J. Med. 350: 1220-1234, 2004.	OMIM #608594
Lipodystrophy, Congenital Generalized, Type 2; Cgl2	Relevant	BSCL2	11q12.3	Congenital generalized lipodystrophy (CGL), also known as Berardinelli-Seip syndrome, is an autosomal recessive disorder characterized by marked paucity of adipose tissue, extreme insulin resistance, hypertriglyceridemia, hepatic steatosis and early onset of diabetes	Face- Large mandible- Triangular facies- Acromegaloid appearance. Ears- Large ears.	Garg, A. Acquired and inherited lipodystrophies. New Eng. J. Med. 350: 1220-1234, 2004.	OMIM #269700
Lowe Oculocerebrorenal Syndrome	Relevant	OCRL	Xq26.1	Only case report descriptions available	Eyes- Congenital cataract (males)- Glaucoma- Microphthalmia- Decreased visual acuity- Corneal keloid- Fine lens opacities (carrier females)- Dense, posterior cortical cataract (carrier females) Teeth- Dental cysts- Enamel hypoplasia	Charnas, L. R., Bernardini, I., Rader, D., Hoeg, J. M., Gahl, W. A. Clinical and laboratory findings in the oculocerebrorenal syndrome of Lowe, with special reference to growth and renal function. New Eng. J. Med. 324: 1318-1325, 1991. Kenworthy, L., Park, T., Charnas, L. R. Cognitive and behavioral profile of the oculocerebrorenal syndrome of Lowe. Am. J. Med. Genet. 46: 297-303, 1993. Matsuda, …	OMIM #309000
Luscan-Lumish Syndrome; Lls	Relevant	SETD2	3p21.31	Luscan-Lumish syndrome is characterized by macrocephaly, intellectual disability, speech delay, low sociability, and behavioral problems. More variable features include postnatal overgrowth, obesity, advanced carpal ossification, developmental delay, and seizures	Head-Macrocephaly. Face- Malar hypoplasia- Long face-Pointed chin-Prominent mandible. Ears- Recurrent otitis media. Eyes- Downslanting palpebral. Nose- Long nose.	Luscan, A., Laurendeau, I., Malan, V., Francannet, C., Odent, S., Giuliano, F., Lacombe, D., Touraine, R., Vidaud, M., Pasmant, E., Cormier-Daire, V. Mutations in SETD2 cause a novel overgrowth condition. J. Med. Genet. 51: 512-517, 2014. Lumish, H. S., Wynn, J., Devinsky, O., Chung, W. K. SEDT2 mutation in a child with autism, intellectual disabilities and epilepsy. J. Autism Dev. Disord. 45: 37…	OMIM #616831
Macrocephaly-developmental Delay Syndrome/ Mental retardation autossomal recessive 41;	Relevant	KPTN	19q13.32	Only case report descriptions available	Head- Craniosynostosis - Frontal bossing Face - Palpebral edema - Scaphocephaly - Narrow palpebral fissure- Macrocephaly- High palate -Microretrognathia -Mandibular prognathia -Downslanted palpebral fissures- Wide nasal bridge- Prominent forehead	Baple, E. L., Maroofian, R., Chioza, B. A., Izadi, M., Cross, H. E., Al-Turki, S., Barwick, K., Skrzypiec, A., Pawlak, R., Wagner, K., Coblentz, R., Zainy, T., Patton, M. A., Mansour, S., Rich, P., Qualmann, B., Hurles, M. E., Kessels, M. M., Crosby, A. H. Mutations in KPTN cause macrocephaly, neurodevelopmental delay, and seizures. Am. J. Hum. Genet. 94: 87-94, 2014. Pajusalu, S., Reimand, T., O…	ORPHA:397612 OMIM #615637
Macrocephaly-spastic Paraplegia-dysmorphism Syndrome/ Fryns macrocephaly	Irrelevant; No genotype available	-	-	-	-	-	ORPHA:2429 OMIM 600302
Macrocephaly, dysmorphic facies, and psychomotor retardation	Relevant	HERC1	15q22.31	Macrocephaly, dysmorphic facies, and psychomotor retardation (MDFPMR) is an autosomal recessive neurodevelopmental disorder characterized by large head and somatic overgrowth apparent at birth followed by global developmental delay. Affected individuals have characteristic dysmorphic facial features and persistently large head, but increased birth weight normalizes with age. Additional neurologic…	Head- Macrocephaly Face- Prominent forehead - Frontal bossing - Long face - Hypotonic face - Triangular face - Malar hypoplasia - Prognathism Ears- Macrotia - Large ears - Low-set ears - Posteriorly rotated ears Eyes- Hypertelorism - Downslanting palpebral fissures - Upslanting palpebral fissures - Proptosis - Sparse eyebrows Nose- Prominent nasal bridge Mouth- High-arched palate Neck- Long neck	Ortega-Recalde, O., Beltran, O. I., Galvez, J. M., Palma-Montero, A., Restrepo, C. M., Mateus, H. E., Laissue, P. Biallelic HERC1 mutations in a syndromic form of overgrowth and intellectual disability. Clin. Genet. 88: e1-e3, 2015. Note: Electronic Article.	OMIM #617011
Macrocephaly/megalencephaly syndrome, autosomal recessive	Relevant	TBC1D7	6p24.1	Macrocephaly refers to an abnormally enlarged head inclusive of the scalp, cranial bones, and intracranial contents. Macrocephaly may be due to megalencephaly (true enlargement of the brain parenchyma), and the 2 terms are often used interchangeably. Autosomal recessive macrocephaly/megalencephaly syndrome is characterized by an enlarged cranium apparent at birth or in early childhood. Affected i…	Head- Macrocephaly - Enlarged head circumference (97th percentile) - Scaphocephaly Face- Broad forehead - Pointed chin - Prognathism Eyes- Myopia (1 family) - Astigmatism (1 family)	Olney, A. H. Macrocephaly syndromes. Semin. Pediat. Neurol. 14: 128-135, 2007. Williams, C. A., Dagli, A., Battaglia, A. Genetic disorders associated with macrocephaly. Am. J. Med. Genet. 146A: 2023-2037, 2008. Alfaiz, A. A., Micale, L., Mandriani, B., Augello, B., Pellico, M. T., Chrast, J., Xenarios, I., Zelante, L., Merla, G., Reymond, A. TBC1D7 mutations are associated with intellectual disab…	OMIM #248000
Mannosidosis, alpha-B, types I and II	Relevant	MAN2B1	19p13.13	Alpha-mannosidosis is an autosomal recessive lysosomal storage disease characterized by mental retardation, coarse facial features, skeletal abnormalities, hearing impairment, neurologic motor problems, and immune deficiency. Expression of the disease varies considerably, and there is a wide spectrum of clinical findings and severity. Affected children are often normal at birth and during early d…	Head- Macrocephaly - Flat occiput Face- Coarse facies - Broad forehead - Frontal bossing - Midface hypoplasia - Prognathism Ears- Sensorineural deafness - Large ears Eyes- Epicanthal folds - Heavy eyebrows - Lenticular 'spoke-like' opacities - Retinal degeneration in adult patients, progressive - Impaired smooth pursuit in adult patients - Nystagmus in adult patients Nose- Flat nose Mouth- Macrog…	Malm, D., Nilssen, O. Alpha-mannosidosis. ORPHA net J. Rare Dis. 3: 21, 2008. Note: Electronic Article.	OMIM# 248500
Marfaboid habitus with microcephaly and glomerulonephritis	Irrelevant; No genotype available	-	-	-	-	-	OMIM 248760
Marfan Syndrome	Relevant	15q21.1	FBN1	Marfan syndrome, a systemic disorder of connective tissue with a high degree of clinical variability, comprises a broad phenotypic continuum ranging from mild (features of Marfan syndrome in one or a few systems) to severe and rapidly progressive neonatal multiorgan disease. Cardinal manifestations involve the ocular, skeletal, and cardiovascular systems. Ocular findings include myopia (the most …	Head- Dolichocephaly Face- Long, narrow face - Malar hypoplasia - Micrognathia - Retrognathia Eyes- Enophthalmos - Ectopia lentis - Myopia - Increased axial globe length - Corneal flatness - Retinal detachment - Iris hypoplasia - Early glaucoma - Early cataracts - Downslanting palpebral fissures - Trabeculodysgenesis, primary (in some patients)- Strabismus (in some patients) - Exotropia (in some …	https://www.ncbi.nlm.nih.gov/books/NBK24701/	OMIM #154700
Marfanoid Habitus with situs inversus	Irrelevant; No genotype available	-	-	-	-	-	OMIM 609008
Maxillonasal Dysplasia, Binder Type	Irrelevant; No genotype available	-	-	-	-	-	OMIM % 155050
Mccune-Albright Syndrome	Relevant	GNAS	20q13.32	McCune-Albright syndrome is clinically heterogeneous and can include various endocrinologic anomalies such as thyrotoxicosis, pituitary gigantism, and Cushing syndrome.	Head- Cranial foramen impingement- Craniofacial hyperostosis Face- Facial asymmetry Ears- Deafness Eyes- Blindness	Dent, C. E., Gertner, J. M. Hypophosphataemic osteomalacia in fibrous dysplasia. Quart. J. Med. 45: 411-420, 1976. McArthur, R. G., Hayles, A. B., Lambert, P. W. Albright's syndrome with rickets. Mayo Clin. Proc. 54: 313-320, 1979. Kaplan, F. S., Fallon, M. D., Boden, S. D., Schmidt, R., Senior, M., Haddad, J. G. Estrogen receptors in bone in a patient with polyostotic fibrous dysplasia (McCune-A…	OMIM #174800
Mcdonough Syndrome	Irrelevant; No genotype available	-	-	-	-	-	OMIM 248950
Megalencephaly-severe Kyphoscoliosis-overgrowth Syndrome	Relevant	HERC1	15q22.31	Macrocephaly, dysmorphic facies, and psychomotor retardation (MDFPMR) is an autosomal recessive neurodevelopmental disorder characterized by large head and somatic overgrowth apparent at birth followed by global developmental delay. Affected individuals have characteristic dysmorphic facial features and persistently large head, but increased birth weight normalizes with age. Additional neurologic…	Head - Metopic synostosis - Macrocephaly - Long neck Face - Abnormal facial shape- Long face- Malar flattening- High palate Triangular face- Mandibular prognathia- Downslanted palpebral fissures- Prominent nasal bridge- Upslanted palpebral fissure- Prominent forehead	Ortega-Recalde, O., Beltran, O. I., Galvez, J. M., Palma-Montero, A., Restrepo, C. M., Mateus, H. E., Laissue, P. Biallelic HERC1 mutations in a syndromic form of overgrowth and intellectual disability. Clin. Genet. 88: e1-e3, 2015.	ORPHA:457359 OMIM #617011
Mental Retardation And Distinctive Facial Features With Or Without Cardiac Defects/ Developmental Delay-facial Dysmorphism Syndrome Due To Med13l Deficiency	Relevant	MED13L	12q24.21	Mental retardation and distinctive facial features with or without cardiac defects (MRFACD) is an autosomal dominant, complex syndromic neurodevelopmental disorder characterized by delayed psychomotor development, poor speech acquisition, distinctive dysmorphic facial features, including frontal bossing, upslanting palpebral fissures, depressed nasal bridge with bulbous tip, and macrostomia. Ther…	Head- Brachycephaly - Plagiocephaly Face- Frontal bossing - Bitemporal narrowing - Triangular face - Asymmetric face Ears- Low-set ears - Large ears Eyes- Upslanting palpebral fissures - Hypertelorism - Strabismus Nose- Depressed nasal bridge - Bulbous nasal tip Mouth- Hypotonic open mouth - Macrostomia - Macroglossia Neck- Short neck	Adegbola, A., Musante, L., Callewaert, B., Maciel, P., Hu, H., Isidor, B., Picker-Minh, S., Le Caignec, C., Delle Chiaie, B., Vanakker, O., Menten, B., Dheedene, A., and 20 others. Redefining the MED13L syndrome. Europ. J. Hum. Genet. 23: 1308-1317, 2015.	OMIM #616789
Mental retardation syndrome, Belgian type	Irrelevant; No genotype available	-	-	-	-	-	OMIM 249599
Mental Retardation with Language Impairment and with or Without Autistic Features	Relevant	FOXP1	3p13	Mental retardation with language impairment and with or without autistic features is a neurodevelopmental disorder characterized by global developmental delay with moderate to severe speech delay that particularly affects expressive speech. Most patients have articulation defects, but frank verbal dyspraxia is not observed. Common dysmorphic features include broad forehead, downslanting palpebral…	Head- Prominent forehead - Large head Face- Retrognathia, mild Eyes- Downslanting palpebral fissures- Hypertelorism - Strabismus- Nystagmus Nose- Short nose - Broad nasal tip Mouth- Oromotor difficulties- Open mouth- Lip protrusion- Tongue apraxia	Hamdan, F. F., Daoud, H., Rochefort, D., Piton, A., Gauthier, J., Langlois, M., Foomani, G., Dobrzeniecka, S., Krebs, M.-O., Joober, R., Lafreniere, R. G., Lacaille, J.-C., Mottron, L., Drapeau, P., Beauchamp, M. H., Phillips, M. S., Fombonne, E., Rouleau, G. A., Michaud, J. L. De novo mutations in FOXP1 in cases with intellectual disability, autism, and language impairment. Am. J. Hum. Genet. 87…	OMIM #613670
Mental retardation X-linked, syndromic, Paganini-Miozzo Type	Relevant	HS6ST2	Xq26.2	Paganini-Miozzo syndrome (MRXSPM) is a neurodevelopmental disorder characterized by global developmental delay, impaired intellectual development, high myopia, and mild dysmorphic facial features .	Face- Large forehead - Triangular face - Prognathism, mild Ears- Low-set ears - Malrotated ears - Small ears Eyes- High myopia (-6 diopters) - Chorioretinopathy - Deep-set eyes - Downslanted palpebral fissures - Downslanted eyebrows Mouth- Thin lips - Downturned corners of the mouth	Paganini, L., Hadi, L. A., Chetta, M., Rovina, D., Fontana, L., Colapietro, P., Bonaparte, E., Pezzani, L., Marchisio, P., Tabano, S. M., Costanza, J., Sirchia, S. M., Riboni, L., Milani, D., Miozzo, M. HS6ST2 gene variant associated with X-linked intellectual disability and severe myopia in two male twins. Clin. Genet. 95: 368-374, 2019.	OMIM #301025
Mental Retardation-Hypotonic Facies Syndrome, X-Linked, 1	Relevant	ATRX	Xq21.1	The term 'X-linked mental retardation-hypotonic facies syndrome' comprises several syndromes previously reported separately. These include Carpenter-Waziri, Holmes-Gang, and Smith-Fineman-Myers syndromes as well as 1 family with X-linked mental retardation with spastic paraplegia. All these syndromes were found to be caused by mutation in the XH2 gene and are characterized primarily by severe men…	Head- Microcephaly - Dolichocephaly Face- Midface hypoplasia - Bitemporal narrowing - Small philtrum- Micrognathia - Coarse facial features Ears- Low-set ears- Small ears- Everted ears- Posteriorly rotated ears- Hyperfolded ears- Sensorineural hearing impairment (less common) Eyes- Epicanthal folds- Hypertelorism - Upslanting palpebral fissures- Exotropia (less common)- Ptosis - Optic atrophy Nos…	Abidi, F. E., Cardoso, C., Lossi, A.-M., Lowry, R. B., Depetris, D., Mattei, M.-G., Lubs, H. A., Stevenson, R. E., Fontes, M., Chudley, A. E., Schwartz, C. E. Mutation in the 5-prime alternatively spliced region of the XNP/ATR-X gene causes Chudley-Lowry syndrome. Europ. J. Hum. Genet. 13: 176-183, 2005. Abidi, F., Schwartz, C. E., Carpenter, N. J., Villard, L., Fontes, M., Curtis, M. Carpenter-W…	OMIM #309580
Mental retardation, autosomal recessive 38	Relevant	HERC2	15q13.1	Only case report descriptions available	Head- Plagiocephaly Face- Prognathism Eyes- Blue irides - Strabismus Mouth- Narrow palate	Harlalka, G. V., Baple, E. L., Cross, H., Kuhnle, S., Cubillos-Rojas, M., Matentzoglu, K., Patton, M. A., Wagner, K., Coblentz, R., Ford, D. L., Mackay, D. J. G., Chioza, B. A., Scheffner, M., Rosa, J. L., Crosby, A. H. Mutation of HERC2 causes developmental delay with Angelman-like features. J. Med. Genet. 50: 65-73, 2013.	OMIM #615516
Mental Retardation, Autosomal Recessive 41; Mrt41	Relevant	KPTN	19q13.32	Only case report descriptions available	Head- Macrocephaly (+3-5 SD) Face- Frontal bossing - Prominent chin- Retrognathia Eyes- Hooded eyelids- Downslanting palpebral fissures Nose- Broad nasal tip	Baple, E. L., Maroofian, R., Chioza, B. A., Izadi, M., Cross, H. E., Al-Turki, S., Barwick, K., Skrzypiec, A., Pawlak, R., Wagner, K., Coblentz, R., Zainy, T., Patton, M. A., Mansour, S., Rich, P., Qualmann, B., Hurles, M. E., Kessels, M. M., Crosby, A. H. Mutations in KPTN cause macrocephaly, neurodevelopmental delay, and seizures. Am. J. Hum. Genet. 94: 87-94, 2014. Pajusalu, S., Reimand, T., O…	OMIM #615637
Mental Retardation, Autosomal Recessive 48; Mrt48/ Progressive Essential Tremor-speech Impairment-facial Dysmorphism-intellectual Disability-abnormal Behavior Syndrome	Relevant	SLC6A17	1p13.3	Only case report descriptions available	Face- Prominent chin- Long philtrum Ears- Large ears Eyes- Narrow palpebral fissures	Iqbal, Z., Willemsen, M. H., Papon, M.-A., Musante, L., Benevento, M., Hu, H., Venselaar, H., Wissink-Lindhout, W. M., Vulto-van Silfhout, A. T., Vissers, L. E. L. M., de Brouwer, A. P. M., Marouillat, S., Wienker, T. F., Ropers, H. H., Kahrizi, K., Nadif Kasri, N., Najmabadi, H., Laumonnier, F., Kleefstra, T., van Bokhoven, H. Homozygous SLC6A17 mutations cause autosomal-recessive intellectual d…	OMIM #616269
Mental retardation, autosomal recessive 61	Relevant	RUSC2	9p13.3	MRT61 is an autosomal recessive neurodevelopmental disorder characterized by delayed psychomotor development, moderate to severe intellectual disability, and variable dysmorphic facial features. More severely affected patients may develop refractory seizures and have brain abnormalities, including hypoplasia of the corpus callosum	Head- Microcephaly, postnatal, mild - Dolicocephaly Face- Long facies - Prognathism - Dark infraorbital region Ears- Low-set ears - Posteriorly rotated ears Eyes- Thick eyebrows - Arched eyebrows - Long eyelashes - Synophrys - Hypertelorism Nose- Bulbous nose - Prominent nose Mouth- High-arched palate Teeth- Conical teeth	Alwadei, A. H., Benini, R., Mahmoud, A., Alasmari, A., Kamsteeg, E.-J., Alfadhel, M. Loss-of-function mutation in RUSC2 causes intellectual disability and secondary microcephaly. Dev. Med. Child Neurol. 58: 1317-1322, 2016.	OMIM #617773
Mental Retardation, Buenos Aires Type/ Intellectual Disability, Buenos-aires Type	Irrelevant; No genotype available	-	-	-	-	-	OMIM 249630
Mental Retardation, Obesity, Mandibular Prognathism, And Eye And Skin Anomalies MOMES SYNDROME	Irrelevant; No genotype available	-	-	-	-	-	OMIM %606772
Mental Retardation, X-Linked 107; Mrx107	Relevant	CXorf56	Xq24	Only case report descriptions available	Face- Long face - Narrow face - Prominent jaw- Flat philtrum Ears- Large ears- Prominent cruxes Eyes- Upward slanting palpebral fissures Mouth- Narrow upper lip	Verkerk, A. J. M. H., Zeidler, S., Breedveld, G., Overbeek, L., Huigh, D., Koster, L., van der Linde, H., de Esch, C., Severijnen, L.-A., de Vries, B. B. A., Swagemakers, S. M. A., Willemsen, R., Hoogeboom, A. J. M., van der Spek, P., Oostra, B. A. CXorf56, a dendritic neuronal protein, identified as a new candidate gene for X-linked intellectual disability. Europ. J. Hum. Genet. 26: 552-560, 201…	OMIM #301013
Mental Retardation, X-Linked 21; Mrx21	Relevant	IL1RAPL1	Xp21.3-p21.2	This form of nonsyndromic X-linked mental retardation is characterized by a spectrum of cognitive neurologic impairments or disabilities ranging from moderate mental retardation to high-functioning autism. Males are typically severely affected, but some carrier females may manifest milder deficits	Face- Mild dysmorphic features- Hypotonic midface- Prominent jaw Ears- Thick ears- Upturned lobes Eyes- Hypertelorism - Upslanting palpebral fissures- Synophrys Nose- Short nose - Thickened alae nasi and columella Mouth- Open mouth - Tented upper lip Teeth- Crowded dentition	Piton, A., Michaud, J. L., Peng, H., Aradhya, S., Gauthier, J., Mottron, L., Champagne, N., Lafreniere, R. G., Hamdan, F. F., S2D Project Team, Joober, R., Fombonne, E., Marineau, C., Cossette, P., Dube, M.-P., Haghighi, P., Drapeau, P., Barker, P. A., Carbonetto, S., Rouleau, G. A. Mutations in the calcium-related gene IL1RAPL1 are associated with autism. Hum. Molec. Genet. 17: 3965-3974, 2008	OMIM #300143
Mental retardation, X-linked, syndromic 12/ X-linked Intellectual Disability, Wilson Type	Relevant	-	Xp11	Only case report descriptions available	Head- Brachycephaly Face- Frontal hair whorl- Square face - Large mouth - Thick lips - Prognathism	Wilson, G. N., Richards, C. S., Katz, K., Brookshire, G. S. Non-specific X linked mental retardation with aphasia exhibiting genetic linkage to chromosomal region Xp11. J. Med. Genet. 29: 629-634, 1992.	OMIM %309545
Mental Retardation, X-Linked, Syndromic 14; Mrxs14	Relevant	UPF3B	Xq24	Only case report descriptions available	Head- Macrocephaly Face- Long, thin face- Prominent forehead - Maxillary hypoplasia- Prominent jaw Nose- High nasal bridge Mouth- High-arched palate	Tarpey, P. S., Raymond, F. L., Nguyen, L. S., Rodriguez, J., Hackett, A., Vandeleur, L., Smith, R., Shoubridge, C., Edkins, S., Stevens, C., O'Meara, S., Tofts, C., and 45 others. Mutations in UPF3B, a member of the nonsense-mediated mRNA decay complex, cause syndromic and nonsyndromic mental retardation. Nature Genet. 39: 1127-1133, 2007. Graham, J. M., Jr., Tackels, D., Dibbern, K., Superneau, …	OMIM #300676
Mental Retardation, X-Linked, Syndromic 32/ X-linked Intellectual Disability-cardiomegaly-congestive Heart Failure Syndrome	Relevant	CLIC2	Xq28	Only case report descriptions available	Ears- Large ears	Takano, K., Liu, D., Tarpey, P., Gallant, E., Lam, A., Witham, S., Alexov, E., Chaubey, A., Stevenson, R. E., Schwartz, C. E., Board, P. G., Dulhunty, A. F. An X-linked channelopathy with cardiomegaly due to a CLIC2 mutation enhancing ryanodine receptor channel activity. Hum. Molec. Genet. 21: 4497-4507, 2012.	OMIM #300886
Mental retardation, X-linked, syndromic, 35/ X-linked Intellectual Disability-cerebellar Hypoplasia-spondylo-epiphyseal Dysplasia Syndrome	Relevant	RPL10	Xq28	Only case report descriptions available	Head- Microcephaly, progressive (variable, -2 to -9 SD) Face- Prognathism - Long philtrum - Flat philtrum - Microretrognathia Ears- Prominent ears - Hearing loss (in some patients) Eyes- Epicanthal folds - Myopia Nose- Broad nasal bridge Mouth- Small mouth - Thin upper lip Teeth- Dental crowding	Brooks, S. S., Wall, A. L., Golzio, C., Reid, D. W., Kondyles, A., Willer, J. R., Botti, C., Nicchitta, C. V., Katsanis, N., Davis, E. E. A novel ribosomopathy caused by dysfunction of RPL10 disrupts neurodevelopment and causes X-linked microcephaly in humans. Genetics 198: 723-733, 2014.	OMIM #300998
Mental Retardation, X-Linked, Syndromic, Cabezas Type; Mrxsc	Relevant	CUL4B	Xq24	This form of syndromic X-linked mental retardation is characterized primarily by short stature, hypogonadism, and abnormal gait, with other more variable features such as speech delay, prominent lower lip, and tremor.	Head- Macrocephaly, relative. Face-High forehead- Coarse face- Prognathia. Ears-Malformed ears- Abnormally positioned ears- Hypoplastic ear lobes. Eyes-Small, downslanting palpebral fissures. Nose- Depressed nasal bridge- Large bulbous nose. Mouth- Macrostomia- Prominent lower lip- Macroglossia.	Cabezas, D. A., Slaugh, R., Abidi, F., Arena, J. F., Stevenson, R. E., Schwartz, C. E., Lubs, H. A. A new X linked mental retardation (XLMR) syndrome with short stature, small testes, muscle wasting, and tremor localises to Xq24-q25. J. Med. Genet. 37: 663-668, 2000.	OMIM #300354
Mental Retardation, X-linked, Syndromic, Christianson Type	Relevant	SLC9A6	Xq26.3	Christianson syndrome is an X-linked neurodevelopmental and progressive mental retardation syndrome characterized by microcephaly, impaired ocular movements, severe global developmental delay, developmental regression, hypotonia, abnormal movements, and early-onset seizures of variable types. Female carriers may be mildly affected.	Head- Microcephaly Face- Long, narrow face - Square, prognathic jaw - Pointed jaw Ears- Large ears Eyes- Ophthalmoplegia - Eye movement abnormalities - Deep, sunken eyes - Squint - Bushy eyebrows Nose- Long, straight nose Mouth- Open mouth - Drooling	Schroer, R. J., Holden, K. R., Tarpey, P. S., Matheus, M. G., Griesemer, D. A., Friez, M. J., Fan, J. Z., Simensen, R. J., Stromme, P., Stevenson, R. E., Stratton, M. R., Schwartz, C. E. Natural history of Christianson syndrome. Am. J. Med. Genet. 152A: 2775-2783, 2010. Pescosolido, M. F., Stein, D. M., Schmidt, M., El Achkar, C. M., Sabbagh, M., Rogg, J. M., Tantravahi, U., McLean, R. L., Liu, J…	OMIM #300243
Mental retardation, X-linked, syndromic, Chudley-Schwartz type	Relevant	-	Xq21.33-q23	Only case report descriptions available	Face- Prominent glabella - Prognathism Ears- Prominent ears Eyes- Synophrys - Hypertelorism	Chudley, A. E., Tackels, D. C., Lubs, H. A., Arena, J. F., Stoeber, W. P., Kovnats, S., Stevenson, R. E., Schwartz, C. E. X-linked mental retardation syndrome with seizures, hypogammaglobulinemia, and progressive gait disturbance is regionally mapped between Xq21.33 and Xq23. Am. J. Med. Genet. 85: 255-262, 1999.	OMIM % 300861
Mental Retardation, X-linked, Syndromic, Claes-jensen Type	Relevant	KDM5C	Xp11.22	Only case report descriptions available	Head- Microcephaly - Macrocephaly Face- Small forehead - Prognathism - Micrognathia - Maxillary hypoplasia - Facial hypotonia - Flat philtrum Ears- Large ears - Raised earlobes Eyes- Small eyelashes - Small, deep-set eyes - Upslanting palpebral fissures - Strabismus - Hypermetropia - Myopia Mouth- Thin upper lip - High narrow palate - Scrotal tongue Teeth- Diastema	Claes, S., Devriendt, K., Van Goethem, G., Roelen, L., Meireleire, J., Raeymaekers, P., Cassiman, J. J., Fryns, J. P. Novel syndromic form of X-linked complicated spastic paraplegia. Am. J. Med. Genet. 94: 1-4, 2000.	OMIM #300534
Mental Retardation, X-linked, Syndromic, Snyder-robinson Type	Relevant	SMS	Xp22.11	Snyder-Robinson mental retardation syndrome is an X-linked intellectual disability syndrome with characteristic features including facial asymmetry, marfanoid habitus, unsteady gait, thickened lower lip, nasal dysarthic speech, narrow or cleft palate, diminished muscle mass, osteoporosis, kyphoscoliosis, long great toes, short stature, pectus carinatum, and myopia.	Face- Facial asymmetry - Prognathism - Short philtrum Ears- Asymmetric dysplastic ears Eyes- High myopia - Hypertelorism, mild - Slanted palpebral fissures Mouth- Prominent lower lip - Small upper lip - High, narrow palate - Cleft palate - Bifid uvula Teeth- Overcrowded teeth Neck- Short, webbed neck	Zhang, Z., Norris, J., Kalscheuer, V., Wood, T., Wang, L., Schwartz, C., Alexov, E., Van Esch, H. A Y328C missense mutation in spermine synthase causes a mild form of Snyder-Robinson syndrome. Hum. Molec. Genet. 22: 3789-3797, 2013.	OMIM #309583
Mental Retardation, X-linked, Syndromic, Turner Type	Relevant	HUWE1	Xp11.22	Turner-type X-linked syndromic mental retardation (MRXST) is a neurodevelopmental disorder with a highly variable phenotype. Some affected families show X-linked recessive inheritance, with only males being affected and carrier females having no abnormal findings. In other affected families, males are severely affected, and female mutation carriers show milder cognitive abnormalities or dysmorphi…	Head- Microcephaly - Macrocephaly Face- Triangular face - Asymmetric face - High forehead - Bifrontal narrowness - Malar flatness - Long face - Long philtrum - Short philtrum - Micrognathia Ears- Low-set ears - Cupped ears - Protruding ears - Posteriorly rotated ears - Hearing impairment (in some patients) Eyes- Deep-set eyes - Hypotelorism - Almond-shaped eyes - Blepharophimosis - Short palpebra…	Moortgat, S., Berland, S., Aukrust, I., Maystadt, I., Baker, L., Benoit, V., Caro-Llopis, A., Cooper, N. S., Debray, F.-G., Faivre, L., Gardeitchik, T., Haukanes, B. I., and 21 others. HUWE1 variants cause dominant X-linked intellectual disability: a clinical study of 21 patients. Europ. J. Hum. Genet. 26: 64-74, 2018.	OMIM #309590
Mental Retardation, X-Linked, Syndromic, Wu Type/ X-linked Intellectual Disability Due To Gria3 Mutations	Relevant	GRIA3	Xq25	Only case report descriptions available	Head- Brachycephaly - Macrocephaly Face- Dysmorphic features Eyes- Prominent supraorbital ridges - Deep-set eyes	Bonnet, C., Leheup, B., Beri, M., Philippe, C., Gregoire, M. J., Jonveaux, P. Aberrant GRIA3 transcripts with multi-exon duplications in a family with X-linked mental retardation. Am. J. Med. Genet. 149A: 1280-1289, 2009. Bonnet, C., Masurel-Paulet, A., Khan, A. A., Beri-Dexheimer, M., Callier, P., Mugneret, F., Philippe, C., Thauvin-Robinet, C., Faivre, L., Jonveaux, P. Exploring the potential r…	OMIM #300699
Mental Retardation, X-Linked, With Cerebellar Hypoplasia And Distinctive Facial Appearance	Relevant	OPHN1	Xq12	Only case report descriptions available	Head- Macrocephaly Face- Prominent forehead - Prominent supraorbital ridges - Long face - Short philtrum - Upturned philtrum- Marked infraorbital creases- Prominent chin Ears- Large ears Eyes- Hypotelorism - Deep-set eyes - Strabismus- Nystagmus Nose- Long, tubular nose Mouth- Thin upper lip	Billuart, P., Bienvenu, T., Ronce, N., des Portes, V., Vinet, M. C., Zemni, R., Crollius, H. R., Carrie, A., Fauchereau, F., Cherry, M., Briault, S., Hamel, B., Fryns, J.-P., Beldjord, C., Kahn, A., Moraine, C., Chelly, J. Oligophrenin-1 encodes a rhoGAP protein involved in X-linked mental retardation. Nature 392: 923-926, 1998. des Portes, V., Boddaert, N., Sacco, S., Briault, S., Maincent, K., …	OMIM #300486
Microcephaly With Or Without Chorioretinopathy, Lymphedema, Or Mental Retardation; Mclmr	Relevant	KIF11	10q23.33	Microcephaly with or without chorioretinopathy, lymphedema, or mental retardation is an autosomal dominant disorder that involves an overlapping but variable spectrum of central nervous system and ocular developmental anomalies. Microcephaly ranges from mild to severe and is often associated with mild to moderate developmental delay and a characteristic facial phenotype with upslanting palpebral …	Head- Microcephaly (-6 S.D.) - Flat occiput Face- Sloping forehead (in some patients) - Bulging forehead (rare) - Long philtrum - Prominent philtrum - Prominent chin Ears- Prominent ears Eyes- Upslanting palpebral fissures- Downslanting palpebral fissures (in some patients)- Epicanthal folds (in some patients)- Nystagmus- Reduced visual acuity- Myopia- Hypermetropia- Myopic astigmatism- Hypermetr…	Ostergaard, P., Simpson, M. A., Mendola, A., Vasudevan, P., Connell, F. C., van Impel, A., Moore, A. T., Loeys, B. L., Ghalamkarpour, A., Onoufriadis, A., Martinez-Corral, I., Devery, S., and 14 others. Mutations in KIF11 cause autosomal-dominant microcephaly variably associated with congenital lymphedema and chorioretinopathy. Am. J. Hum. Genet. 90: 356-362, 2012. Robitaille, J. M., Gillett, R. …	OMIM #152950
Microcephaly-cleft Palate-abnormal Retinal Pigmentation Syndrome	Irrelevant; No genotype available	-	-	-	-	-	ORPHA:2521
Microcephaly-facial Dysmorphism-ocular Anomalies-multiple Congenital Anomalies Syndrome	Relevant	ADAMTSL1	9p22.2-p22.1	Microcephaly-Facial Dysmorphism-Ocular Anomalies-Multiple Congenital Anomalies Syndrome is affiliated to particular organs including the thyroid and the kidney. Related phenotypes are macrotia and mandibular prognathia.	Head- Brachycephaly- Prominent metopic ridge Face-Tented upper lip vermilion- Delayed eruption of permanent teeth- Square face- Short philtrum- Mandibular prognathia- Wide nasal bridge	https://hpo.jax.org/app/browse/disease/ORPHA:521445	ORPHA:521445
Microphthalmia, Syndromic 8/ Microcephaly microphtalmia ectrodactyly of lower libs and prognathism; MMEP	Relevant	-	6q21	Only case report descriptions available	Head- Borderline microcephaly Eyes- Microphthalmia - Microcornea - Short palpebral fissures Mandible- Prognathism Mouth- Cleft lip/palate Teeth- Wide gap between upper central incisors	Viljoen, D. L., Smart, R. Split-foot anomaly, microphthalmia, cleft-lip and cleft-palate, and mental retardation associated with a chromosome 6;13 translocation. Clin. Dysmorph. 2: 274-277, 1993.	OMIM %601349
Mowat-Wilson syndrome	Relevant	ZEB2	2q22.3	Mowat-Wilson syndrome is an autosomal dominant complex developmental disorder; individuals with functional null mutations present with mental retardation, delayed motor development, epilepsy, and a wide spectrum of clinically heterogeneous features suggestive of neurocristopathies at the cephalic, cardiac, and vagal levels. Mowat-Wilson syndrome has many clinical features in common with Goldberg-…	Head- Microcephaly - Pointed chin Ears- Cupped ears - Fleshy upturned lobules Eyes- Hypertelorism - Iris coloboma - Ptosis - Deep-set eyes - Downslanting palpebral fissures - Convergent strabismus - Broad eyebrows - Medially flared eyebrows - Broad eyebrows - Medially flared eyebrows - Ptosis - Downslanting palpebral fissures - Deep-set eyes - Hypertelorism - Convergent strabismus - Microphthalmi…	Mowat, D. R., Croaker, G. D. H., Cass, D. T., Kerr, B. A., Chaitow, J., Ades, L. C., Chia, N. L., Wilson, M. J. Hirschsprung disease, microcephaly, mental retardation, and characteristic facial features: delineation of a new syndrome and identification of a locus at chromosome 2q22-q23. J. Med. Genet. 35: 617-623, 1998. Mowat, D. R., Wilson, M. J., Goossens, M. Mowat-Wilson syndrome. J. Med. Gene…	OMIM #235730
Mucolipidosis Iii Alpha/beta	Relevant	GNPTAB	12q23.2	Mucolipidosis type III alpha/beta is an autosomal recessive disorder characterized clinically by short stature, skeletal abnormalities, cardiomegaly, and developmental delay. The disorder is caused by a defect in proper lysosomal enzyme phosphorylation and localization, which results in accumulation of lysosomal substrates. It is phenotypically less severe than the allelic disorder mucolipidosis …	Face- Mildly coarse facies Eyes- Corneal clouding - Mild retinopathy - Hyperopic astigmatism	Paik, K. H., Song, S. M., Ki, C. S., Yu, H.-W., Kim, J. S., Min, K. H., Chang, S. H., Yoo, E. J., Lee, I. J., Kwan, E. K., Han, S. J., Jin, D.-K. Identification of mutations in the GNPTA (MGC4170) gene coding for GlcNAc-phosphotransferase alpha/beta subunits in Korean patients with mucolipidosis type II or type IIIA. Hum. Mutat. 26: 308-314, 2005.	OMIM #252600
Mucolipidosis III Gamma	Relevant	16p13.3	GNPTAG	Mucolipidosis type III gamma (ML IIIγ) is a slowly progressive inborn error of metabolism mainly affecting skeletal, joint, and connective tissues. Clinical onset is in early childhood; the progressive course results in severe functional impairment and significant morbidity from chronic pain. Cardiorespiratory complications (restrictive lung disease from thoracic involvement, and thickening and i…	Face- Coarse face Eyes- Fine corneal opacities - Myopia Neck- Short neck	https://www.ncbi.nlm.nih.gov/books/NBK24701/	OMIM #252605
Mucopolysaccharidosis, Type Iva; Mps4A	Relevant	GALNS	16q24.3	Mucopolysaccharidosis type IVA is an autosomal recessive lysosomal storage disease characterized by intracellular accumulation of keratan sulfate and chondroitin-6-sulfate. Key clinical features include short stature, skeletal dysplasia, dental anomalies, and corneal clouding. Intelligence is normal and there is no direct central nervous system (CNS) involvement, although the skeletal changes may…	Face- Coarse facial features, mild- Prognathism Ears- Hearing loss Eyes- Corneal opacities Mouth- Broad mouth Teeth- Widely spaced teeth- Grayish enamel- Frequent caries	Montano, A. M., Tomatsu, S., Brusius, A., Smith, M., Orii, T. Growth charts for patients affected with Morquio A disease. Am. J. Med. Genet. 146A: 1286-1295, 2008.	OMIM #253000
Mucopolysaccharidosis, Type Ivb MORQUIO SYNDROME B	Relevant	GLB1	3p22.3	Mucopolysaccharidosis type IVB is an autosomal recessive disorder characterized by skeletal dysplasia and corneal clouding. There is no central nervous system involvement and intelligence is normal. There is increased urinary keratan sulfate excretion.	Face- Coarse facial features, mild - Prognathism Ears- Hearing loss Eyes- Corneal opacities Mouth- Broad mouth Teeth- Widely spaced teeth - Grayish enamel - Frequent caries	Suzuki, Y., Oshima, A., Nanba, E. Beta-galactosidase deficiency (beta-galactosidosis): GM1 gangliosidosis and Morquio B disease.In: Scriver, C. R.; Beaudet, A. L.; Sly, W. S.; Valle, D. (eds.) : The Metabolic and Molecular Bases of Inherited Disease. Vol. II. (8th ed.) New York: McGraw-Hill (pub.) 2001. Pp. 3775-3809.	OMIM #253010
Mucopolysaccharidosis, Type Vii; Mps7	Relevant	GUSB	7q11.21	Mucopolysaccharidosis type VII is an autosomal recessive lysosomal storage disease characterized by the inability to degrade glucuronic acid-containing glycosaminoglycans. The phenotype is highly variable, ranging from severe lethal hydrops fetalis to mild forms with survival into adulthood. Most patients with the intermediate phenotype show hepatomegaly, skeletal anomalies, coarse facies, and va…	Head- Macrocephaly Face- Coarse facies Ears- Hearing loss Eyes- Variable degree of corneal opacities- Heavy eyebrows Mouth- Enlarged tongue- Widely spaced teeth - Abnormal dentition- Gingival hypertrophy Neck- Short neck	Shipley, J. M., Klinkenberg, M., Wu, B. M., Bachinsky, D. R., Grubb, J. H., Sly, W. S. Mutational analysis of a patient with mucopolysaccharidosis type VII, and identification of pseudogenes. Am. J. Hum. Genet. 52: 517-526, 1993.	OMIM #253220
Muenke Syndrome; Mnkes	Relevant	FGFR3	4p16.3	Muenke syndrome is an autosomal dominant disorder characterized by uni- or bicoronal synostosis, macrocephaly, midfacial hypoplasia, and developmental delay. Other more variable features include thimble-shaped middle phalanges, brachydactyly, carpal/tarsal fusion, and deafness. The phenotype is variable and can range from no detectable clinical manifestations to complex findings.	Head- Brachycephaly - Macrocephaly - Plagiocephaly Face- Midface hypoplasia - Low-set frontal hairline Ears- Hearing loss, sensorineural Eyes- Hypertelorism - Downslanting palpebral fissures - Ptosis - Strabismus Mouth- High-arched palate - Dental malocclusion	Abdel-Salam, G. M., Flores-Sarnat, L., El-Ruby, M. O., Parboosingh, J., Bridge, P., Eid, M. M., El-Badry, T. H., Effat, L., Curatolo, P., Temtamy, S. A. Muenke syndrome with pigmentary disorder and probable hemimegalencephaly: an expansion of the phenotype. Am. J. Med. Genet. 155A: 207-214, 2011.	OMIM# 602849
Myasthenic Syndrome, Congenital, 11, Associated With Acetylcholine Receptor Deficiency	Relevant	RAPSN	11p11.2	Congenital myasthenic syndrome associated with AChR deficiency is a disorder of the postsynaptic neuromuscular junction (NMJ) clinically characterized by early-onset muscle weakness with variable severity. Electrophysiologic studies show low amplitude of the miniature endplate potential (MEPP) and current (MEPC) resulting from deficiency of AChR at the endplate.	Face- Long face Eyes- Ptosis Mouth- High-arched palate	Engel, A. G., Shen, X.-M., Selcen, D., Sine, S. M. Congenital myasthenic syndromes: pathogenesis, diagnosis, and treatment. Lancet Neurol. 14: 420-434, 2015.	OMIM #616326
Myasthenic Syndrome, Congenital, 4c, Associated with Acetylcholine Receptor Deficiency/Myasthenic Syndrome, Congenital, Associated With Acetylcholine Receptordeficiency	Relevant	CHRNE	17p13.2	Congenital myasthenic syndrome associated with AChR deficiency is a disorder of the postsynaptic neuromuscular junction (NMJ) clinically characterized by early-onset muscle weakness with variable severity. Electrophysiologic studies show low amplitude of the miniature endplate potential (MEPP) and current (MEPC) resulting from deficiency of AChR at the endplate. Patients with mutations in the CHR…	Face- Long face - Facial muscle weakness Eyes- Ptosis - Ophthalmoparesis Mouth- High-arched palate- Malocclusion- Tongue weakness	Abicht, A., Stucka, R., Karcagi, V., Herczegfalvi, A., Horvath, R., Mortier, W., Schara, U., Ramaekers, V., Jost, W., Brunner, J., Janssen, G., Seidel, U., Schlotter, B., Muller-Felber, W., Pongratz, D., Rudel, R., Lochmuller, H. A common mutation (epsilon1267delG) in congenital myasthenic patients of Gypsy ethnic origin. Neurology 53: 1564-1569, 1999. Christodoulou, K., Tsingis, M., Deymeer, F.,…	OMIM #608931
Myasthenic Syndrome, Congenital, 5/ Synaptic Congenital Myasthenic Syndromes	Relevant	COLQ	3p25.1	Congenital myasthenic syndromes (CMS) are a group of inherited disorders affecting the neuromuscular junction. Patients present clinically with onset of variable muscle weakness between infancy and adulthood. These disorders have been classified according to the location of the defect: presynaptic, synaptic, and postsynaptic. Endplate acetylcholinesterase deficiency is an autosomal recessive cong…	Eyes- Ptosis - Ophthalmoparesis- Slow, delayed pupillary light reflex	Camp, S., Bon, S., Li, Y., Getman, D. K., Engel, A. G., Massoulie, J., Taylor, P. Patients with congenital myasthenia associated with end-plate acetylcholinesterase deficiency show normal sequence, mRNA splicing, and assembly of catalytic subunits. J. Clin. Invest. 95: 333-340, 1995. Donger, C., Krejci, E., Serradell, A. P., Eymard, B., Bon, S., Nicole, S., Chateau, D., Gary, F., Fardeau, M., Mas…	OMIM #603034
Myhre Syndrome	Relevant	SMAD4	18q21.2	Myhre syndrome is a rare disorder characterized by mental retardation, dysmorphic facial features, including microcephaly, midface hypoplasia, prognathism, and blepharophimosis, typical skeletal anomalies, including short stature, square body shape, broad ribs, iliac hypoplasia, brachydactyly, flattened vertebrae, and thickened calvaria, and cardiovascular defects with a striking fibroproliferati…	Head- Microcephaly - Incomplete jaw opening Face- Maxillary hypoplasia - Midface hypoplasia - Prognathism - Short philtrum Ears- Small ears - Anomalous middle ear bones - Low-set ears - Deafness, early-onset mixed conductive and sensorineural Eyes- Blepharophimosis - Narrow palpebral fissures - Hypertelorism - Microphthalmia (rare) - Hyperopia - Strabismus - Deep-set eyes - Bushy eyebrows Nose- P…	Bachmann-Gagescu, R., Hisama, F. M., Yuen, A. L. Myhre syndrome with ataxia and cerebellar atrophy. Clin. Dysmorph. 20: 156-159, 2011. Lin, A. E., Michot, C., Cormier-Daire, V., L'Ecuyer, T. J., Matherne, G. P., Barnes, B. H., Humberson, J. B., Edmondson, A. C., Zackai, E., O'Connor, M. J., Kaplan, J. D., Ebeid, M., Krier, J., Krieg, E., Ghoshhajra, B., Lindsay, M. E. Gain-of-function mutations i…	OMIM #139210
Myofibrillar Myopathy 10; Mfm10	Relevant	SVIL	10p11.23	Myofibrillar myopathy-10 (MFM10) is an autosomal recessive structural muscle disorder characterized by onset of muscle pain, cramping, and exercise fatigue in the first or second decades of life. Some patients have mild contractures of the large joints apparent in early childhood. Affected individuals have a characteristic appearance of a thick neck and prominent shoulder girdle with anteverted s…	Face- Mandibular protrusion Neck- Wide neck	Hedberg-Oldfors, C., Meyer, R., Nolte, K., Abdul Rahim, Y., Lindberg, C., Karason, K., Thuestad, I. J., Visuttijai, K., Geijer, M., Begemann, M., Kraft, F., Lausberg, E., and 12 others. Loss of supervillin causes myopathy with myofibrillar disorganization and autophagic vacuoles. Brain 143: 2406-2420, 2020.	OMIM #619040
Myopathy, centronuclear, X-linked; CNMX	Relevant	MTM1	Xq28	Only case report descriptions available	Head- Large head circumference Face- Facial muscle weakness - Narrow, elongated face Eyes- External ophthalmoplegia Mouth- High-arched palate Neck- Neck muscle weakness	Heckmatt, J. Z., Sewry, C. A., Hodes, D., Dubowitz, V. Congenital centronuclear (myotubular) myopathy: a clinical, pathological and genetic study in eight children. Brain 108: 941-964, 1985. Tanner, S. M., Orstavik, K. H., Kristiansen, M., Lev, D., Lerman-Sagie, T., Sadeh, M., Liechti-Gallati, S. Skewed X-inactivation in a manifesting carrier of X-linked myotubular myopathy and in her non-manifes…	OMIM #310400
Myopathy, Congenital, With Diaphragmatic Defects, Respiratory Insufficiency, And Dysmorphic Facies; Myodrif	Relevant	MYOD1	11p15.1	Congenital myopathy with diaphragmatic defects, respiratory insufficiency, and dysmorphic facies (MYODRIF) is an autosomal recessive muscle disorder. Affected individuals present at birth with hypotonia and respiratory insufficiency associated with high diaphragmatic dome on imaging. Other features include poor overall growth, pectus excavatum, dysmorphic facies, and renal anomalies in some. The …	Face- Triangular face - Square forehead- Smooth philtrum - Long philtrum - Narrow jaw-Small chin- Bitemporal narrowing – Prognathia. Ears-Low-set ears. Eyes- Telecanthus - Short palpebral fissures- Downslanting palpebral fissures- Ptosis-Esotropia- Proptosis. Mouth- Tented upper lip- High-arched palate- Cleft palate. Teeth- Dental malocclusion. Neck- Cystic hygroma (in some patients).	Watson, C. M., Crinnion, L. A., Murphy, H., Newbould, M., Harrison, S. M., Lascelles, C., Antanaviciute, A., Carr, I. M., Sheridan, E., Bonthron, D. T., Smith, A. Deficiency of the myogenic factor MyoD causes a perinatally lethal fetal akinesia. J. Med. Genet. 53: 264-269, 2016. Lopes, F., Miguet, M., Mucha, B. E., Gauthier, J., Saillour, V., Nguyen, C.-T. E., Vanasse, M., Ellezam, B., Michaud, J…	OMIM #618975
Myopathy, Mitochondrial, And Ataxia; Mmyat	Relevant	MSTO1	1q22	Only case report descriptions available	Face- Myopathic face- Long face - Micrognathia - Prominent jaw Ears- Hypoacusis Eyes- Papillary pallor (recessive)- Small eyes- Close-set eyes Mouth- High-arched palate (recessive)	Nasca, A., Scotton, C., Zaharieva, I., Neri, M., Selvatici, R., Magnusson, O. T., Gal, A., Weaver, D., Rossi, R., Armaroli, A., Pane, M., Phadke, R., and 10 others. Recessive mutations in MSTO1 cause mitochondrial dynamics impairment, leading to myopathy and ataxia. Hum. Mutat. 38: 970-977, 2017. Gal, A., Balicza, P., Weaver, D., Naghdi, S., Joseph, S. K., Varnai, P., Gyuris, T., Horvath, A., Nag…	OMIM #617675
Nance-horan Syndrome	Relevant	NHS	Xp22.2-p22.1	Nance-Horan syndrome is an X-linked disorder characterized by congenital cataracts, dental anomalies, dysmorphic features, and, in some cases, mental retardation.	Face- Abnormality of the dentition - Long face - Increased number of teeth - Mandibular prognathia - Prominent nose - Prominent nasal bridge	Burdon, K. P., McKay, J. D., Sale, M. M., Russell-Eggitt, I. M., Mackey, D. A., Wirth, M. G., Elder, J. E., Nicoll, A., Clarke, M. P., FitzGerald, L. M., Stankovich, J. M., Shaw, M. A., and 9 others. Mutations in a novel gene, NHS, cause the pleiotropic effects of Nance-Horan syndrome, including severe congenital cataract, dental anomalies, and mental retardation. Am. J. Hum. Genet. 73: 1120-1130…	OMIM #302350
Neurodevelopmental Disorder With Coarse Facies And Mild Distal Skeletal Abnormalities	Relevant	KDM6B	17p13.1	Neurodevelopmental disorder with coarse facies and mild distal skeletal abnormalities (NEDCFSA) is a developmental disorder characterized by mildly impaired global development apparent from infancy, poor speech acquisition, hypotonia with early feeding difficulties, mildly delayed walking, and variable behavioral abnormalities, such as autistic features, hyperactivity, or attention deficits. Most…	Head- Dolichocephaly (1 patient) Face- Coarse dysmorphic facial features, variable - Prominent forehead - Round face - Full cheeks - Prognathism Ears- Large ears - Simple ears - Dysmorphic ears Eyes- Epicanthal folds - Strabismus - Telecanthus - Exotropia - Esotropia Nose- Depressed nasal bridge - Broad nasal bridge Mouth- Wide mouth - Thick lips Teeth- Abnormal dentition Neck- Short webbed neck	Stolerman, E. S., Francisco, E., Stallworth, J. L., Jones, J. R., Monaghan, K. G., Keller-Ramey, J., Person, R., Wentzensen, I. M., McWalter, K., Keren, B., Heron, B., Nava, C., and 19 others. Genetic variants in the KDM6B gene are associated with neurodevelopmental delays and dysmorphic features. Am. J. Med. Genet. 179A: 1276-1286, 2019.	OMIM #618505
Neurodevelopmental Disorder With Dysmorphic Facies, Sleep Disturbance, And Brain Abnormalities; Nedfasb	Relevant	KAT5	11q13.1	Neurodevelopmental disorder with dysmorphic facies, sleep disturbance, and brain abnormalities (NEDFASB) is a syndromic disorder with multisystemic involvement. Affected individuals have severe global developmental delay with severely impaired intellectual development, poor or absent language, behavioral abnormalities, seizures, and sleep disturbances. Craniofacial dysmorphisms, while variable, i…	Face - round face, prognathism, depressed nasal bridge, and cleft or high-arched palate	Humbert, J., Salian, S., Makrythanasis, P., Lemire, G., Rousseau, J., Ehresmann, S., Garcia, T., Alasiri, R., Bottani, A., Hanquinet, S., Beaver, E., Heeley, J., Smith, A. C. M., Berger, S. I., Antonarakis, S. E., Yang, X.-J., Cote, J., Campeau, P. M. De novo KAT5 variants cause a syndrome with recognizable facial dysmorphisms, cerebellar atrophy, sleep disturbance, and epilepsy. Am. J. Hum. Gene…	OMIM #619103
Neurodevelopmental Disorder With Hypotonia And Impaired Expressive Language And With Or Without Seizures; Nedhels	Relevant	DEAF1	11p15.5	Neurodevelopmental disorder with hypotonia and impaired expressive language and with or without seizures (NEDHELS) is an autosomal recessive disorder characterized by hypotonia, poor feeding, and global developmental delay apparent from infancy. Most patients have poor overall growth, poor eye contact, sleep disturbances, and severely impaired expressive language. Affected individuals also tend t…	Head- Microcephaly Face- Dysmorphic facial features, variable- Broad forehead - Triangular face - Pointed chin - Prominent chin Ears- Low-set ears- Dysplastic ears Eyes- Poor eye contact- Hypertelorism - Epicanthal folds- Strabismus- Downslanting palpebral fissures- Horizontal eyebrows- Synophrys - Long eyelashes Nose- Broad nasal tip - Upturned nasal tip Mouth- Tented upper lip- Thick lower lip-…	Nabais Sa, M. J., Jensik, P. J., McGee, S. R., Parker, M. J., Lahiri, N., McNeil, E. P., Kroes, H. Y., Hagerman, R. J., Harrison, R. E., Montgomery, T., Splitt, M., Palmer, E. E., and 26 others. De novo and biallelic DEAF1 variants cause a phenotypic spectrum. Genet. Med. 21: 2059-2069, 2019.	OMIM #617171
Neurodevelopmental Disorder With Impaired Intellectual Development, Hypotonia, And Ataxia; Nedidha	Relevant	DOCK3	3p21.2	Only case report descriptions available	Face- Dysmorphic facial features, mild, variable- Long face - Prominent chin- Pointed chin - Prominent cheeks Eyes- Epicanthal folds- Downslanting palpebral fissures Nose- Anteverted nares - Upturned nasal tip Mouth- High-arched palate	Helbig, K. L., Mroske, C., Moorthy, D., Sajan, S. A., Velinov, M. Biallelic loss-of-function variants in DOCK3 cause muscle hypotonia, ataxia, and intellectual disability. Clin. Genet. 92: 430-433, 2017. Note: Erratum: Clin. Genet. 93: 1117 only, 2018. Iwata-Otsubo, A., Ritter, A. L., Weckselbatt, B., Ryan, N. R., Burgess, D., Conlin, L. K., Izumi, K. DOCK3-related neurodevelopmental syndrome: bi…	OMIM #618292
Neurodevelopmental Disorder With Microcephaly, Arthrogryposis, And Structural Brain Anomalies	Relevant	SMPD4	2q21.1	Neurodevelopmental disorder with microcephaly, arthrogryposis, and structural brain anomalies (NEDMABA) is an autosomal recessive disorder characterized by severe global developmental delay, usually with hypotonia and absence of spontaneous movements other than head control, impaired intellectual development with absent speech, distal contractures, progressive microcephaly, dysmorphic features, a…	Face - Bifid uvula - Deep philtrum - Tented upper lip vermilion - Short palpebral fissure - Bilateral cleft lip- Epicanthus- Low anterior hairline - Thin upper lip vermilion - Thin vermilion border - Narrow forehead- Sloping forehead - Smooth philtrum - Short philtrum Mandibular prognathia - Depressed nasal bridge - Downslanted palpebral fissures- Short neck- Bulbous nose	Magini, P., Smits, D. J., Vandervore, L., Schot, R., Columbaro, M., Kasteleijn, E., van der Ent, M., Palombo, F., Lequin, M. H., Dremmen, M., de Wit, M. C. Y., Severino, M., and 40 others. Loss of SMPD4 causes a developmental disorder characterized by microcephaly and congenital arthrogryposis. Am. J. Hum. Genet. 105: 689-705, 2019. https://hpo.jax.org/app/browse/disease/OMIM:618622	OMIM #618622
Neurodevelopmental, jaw, eye, and digital syndrome	Relevant	FBXW11	5q35.1	Neurodevelopmental, jaw, eye, and digital syndrome (NEDJED) is characterized by phenotypic diversity, with patients exhibiting a range of overlapping phenotypes. Most patients show developmental delay ranging from mild to severe, and often have behavioral disorders as well. Brain imaging shows hypoplasia of the corpus callosum, prominence of lateral ventricles, and/or white matter abnormalities. …	Head- Macrocephaly - Frontal bossing Face- Prominent glabella - Retrognathia - Prognathism Ears- Low-set ears - Posteriorly rotated ears Eyes- Hypertelorism - Epicanthus - Severe strabismus - Myopia, mild - Severely reduced or absent vision - Small anterior segment, bilateral- Microcornea - Iris coloboma, bilateral - Chorioretinal coloboma, bilateral - Microphthalmia, unilateral - Absent or thin …	Holt, R. J., Young, R. M., Crespo, B., Ceroni, F., Curry, C. J., Bellacchio, E., Bax, D. A., Ciolfi, A., Simon, M., Fagerberg, C. R., van Binsbergen, E., De Luca, A., and 22 others. De novo missense variants in FBXW11 cause diverse developmental phenotypes including brain, eye, and digit anomalies. Am. J. Hum. Genet. 105: 640-657, 2019.	OMIM #618914
Neurofaciodigitorenal Syndrome	Irrelevant; No genotype available	-	-	-	-	-	OMIM 256690
Nivelon-Nivelon-Mabille Syndrome; Nnms	Relevant	HHAT	1q32.2	Nivelon-Nivelon-Mabille syndrome (NNMS) is characterized by progressive microcephaly, vermis hypoplasia, and skeletal dysplasia. Variable features include infantile-onset seizures, dwarfism, generalized chondrodysplasia, and micromelia.	Head- Microcephaly Eyes- Iris hypoplasia- Optic disc coloboma	Abdel-Salam, G. M. H., Mazen, I., Eid, M., Ewida, N., Shaheen, R., Alkuraya, F. S. Biallelic novel missense HHAT variant causes syndromic microcephaly and cerebellar-vermis hypoplasia. Am. J. Med. Genet 179A: 1053-1057, 2019. Nivelon, A., Nivelon, J.-L., Mabille, J.-P., Maroteaux, P., Feldman, J.-P., Douvier, S., Ayme, S. New autosomal recessive chondrodysplasia-pseudohermaphrodism syndrome. Clin…	OMIM #600092
Non-distal Monosomy 20q	Relevant	-	20q	Only case report descriptions available	Head-Frontal bossing - Premature closure of fontanelles Face-Cleft hard palate -Cleft palate- Deep philtrum - Submucous cleft soft palate- Midface retrusion - Broad chin- Wide nasal base- Epicanthus - Coarse facial features- Thin upper lip vermilion - Flat face - Sloping forehead- High forehead- Round face- Short philtrum- Microretrognathia- Mandibular prognathia - Abnormality of the nasolabial r…	https://hpo.jax.org/app/browse/disease/ORPHA:96164	ORPHA:96164
Noonan Syndrome	Relevant	PTPN11	12q24.13	Noonan syndrome (NS) is an autosomal dominant disorder characterized by short stature, facial dysmorphism, and a wide spectrum of congenital heart defects. The distinctive facial features consist of a broad forehead, hypertelorism, downslanting palpebral fissures, a high-arched palate, and low-set, posteriorly rotated ears. Cardiac involvement is present in up to 90% of patients. Pulmonic stenosi…	Head - Large anterior fontanel	Tartaglia, M., Kalidas, K., Shaw, A., Song, X., Musat, D. L., van der Burgt, I., Brunner, H. G., Bertola, D. R., Crosby, A., Ion, A., Kucherlapati, R. S., Jeffery, S., Patton, M. A., Gelb, B. D. PTPN11 mutations in Noonan syndrome: molecular spectrum, genotype-phenotype correlation, and phenotypic heterogeneity. Am. J. Hum. Genet. 70: 1555-1563, 2002.	OMIM # 163950
Oculocerebrorenal Syndrome Of Lowe	Relevant	OCRL	Xq26.1	The features of Lowe syndrome are hydrophthalmia, cataract, mental retardation, vitamin D-resistant rickets, amino aciduria, and reduced ammonia production by the kidney. Hyporeflexia and hypotonia are usual features, and 'ragged red fiber' muscle pathology has been described .	Face - Cheilitis - Narrow palate Open mouth - Abnormality of the dentition - Deep philtrum- Frontal bossing - Open bite - Reduced number of teeth - Delayed eruption of teeth - Taurodontia - Dental crowding - Carious teeth - Full cheeks -Long face - Thin upper lip vermilion - Gingivitis - Everted lower lip vermilion Long philtrum - Micrognathia - Mandibular prognathia - Flat occiput -Upslanted pal…	Streiff, E. B., Straub, W., Golay, L. Les manifestations oculaires du syndrome de Lowe. Ophthalmologica 135: 632-639, 1958. Bailey, L. C., Jr., Olivos, I. M., Leahey, A. M., Attree, O. F., Okabe, I., Lewis, R. A., MacInnes, R. R., Spinner, N. B., Nelson, D. L., Nussbaum, R. L. Characterization of a candidate gene for OCRL. (Abstract) Am. J. Hum. Genet. 51 (suppl.): A4 only, 1992. https://hpo.jax.…	ORPHA:534 OMIM #309000
Oculodentodigital Dysplasia, Autosomal Recessive	Relevant	GJA1	6q22.31	Only case report descriptions available	Head- Brachycephaly Face- Frontal bossing - Long philtrum - Maxillary hypoplasia - Micrognathia Ears- Low-set ears - Prominent ear lobes Eyes- Hypoplastic eyebrows- Sparse eyelashes - Telecanthus - Short palpebral fissures - Downslanting palpebral fissures - Myopia - Microphthalmia - Microcornea - Cataract - Persistent pupillary membrane Nose- Long narrow nose - Hypoplastic nasal alae Mouth- Smal…	Traboulsi, E. I., Faris, B. M., Der Kaloustian, V. M. Persistent hyperplastic primary vitreous and recessive oculo-dento-osseous dysplasia. Am. J. Med. Genet. 24: 95-100, 1986.	OMIM# 257850
Oculorenocerebellar Syndrome	Irrelevant; No genotype available	-	-	-	-	-	OMIM % 257970
Odontotrichounguial-digital-palmar Syndrome	Irrelevant; No genotype available	-	-	-	-	-	OMIM 601957
Oliver Syndrome	Irrelevant; No genotype available	-	-	-	-	-	OMIM 258200
Oroacral Syndrome, Verloes-koulischer Type	Irrelevant; No genotype available	-	-	-	-	-	OMIM 603446
Oromandibular-limb Hypogenesis Syndrome	Irrelevant; No genotype available	-	-	-	-	-	ORPHA:2749
Osteodysplasia, Familial, Anderson Type	Irrelevant; No genotype available	-	-	-	-	-	OMIM % 259250
Osteogenesis Imperfecta, Type I	Relevant	COL1A1	17q21.33	Osteogenesis imperfecta is a connective tissue disorder characterized by bone fragility and low bone mass. Due to considerable phenotypic variability a classification of OI subtypes based on clinical features and disease severity has been developed. Osteogenesis imperfecta type I is a dominantly inherited, generalized connective tissue disorder characterized mainly by bone fragility and blue scle…	Ears- Hearing loss, progressive conductive and/or sensorineural, during adulthood - Otosclerosis Eyes- Blue sclerae Teeth- Normal teeth (in most patients) - Dentinogenesis imperfecta (rare) - Opalescent teeth (rare) Skull- Wormian bones	Waltimo-Siren, J., Kolkka, M., Pynnonen, S., Kuurila, K., Kaitila, I., Kovero, O. Craniofacial features in osteogenesis imperfecta: a cephalometric study. Am. J. Med. Genet. 133A: 142-150, 2005.	OMIM #166200
Osteogenesis Imperfecta, Type V; Oi5	Relevant	IFITM5	11p15.5	Osteogenesis imperfecta is a connective tissue disorder characterized by bone fragility and low bone mass. Due to considerable phenotypic variability a classification of OI subtypes based on clinical features and disease severity has been developed. The disorder was similar to OI type IV but had distinctive clinical, histologic, and molecular characteristics. OI type V is characterized by calcifi…	Face- Triangular facies Eyes- Bluish sclerae (in some patients) Teeth- Dentinogenesis imperfecta (rare)- Prominent, irregular ridges on cutting surface of teeth (rare)	Sillence, D. O., Senn, A., Danks, D. M. Genetic heterogeneity in osteogenesis imperfecta. J. Med. Genet. 16: 101-116, 1979. Glorieux, F. H., Rauch, F., Plotkin, H., Ward, L., Travers, R., Roughley, P., Lalic, L., Glorieux, D. F., Fassier, F., Bishop, N. J. Type V osteogenesis imperfecta: a new form of brittle bone disease. J. Bone Miner. Res. 15: 1650-1658, 2000. Cho, T.-J., Lee, K.-E., Lee, S.-K…	OMIM #610967
Osteogenesis Imperfecta, Type XX	Relevant	MESD	15q25.1	Osteogenesis imperfecta is a connective tissue disorder characterized by bone fragility and low bone mass. Due to considerable phenotypic variability a classification of OI subtypes based on clinical features and disease severity has been developed. Osteogenesis imperfecta type XX (OI20) is a progressive deforming bone disorder characterized by osteopenia, skeletal deformity, and both healed and …	Head- Microcephaly - Relative macrocephaly (in 1 patient) - Plagiocephaly - Brachycephaly - Sparse hair Face- Midface hypoplasia - Retrognathia - Prognathism, progressive - Pointed chin Ears- Low-set ears - Posteriorly rotated ears - Crumpled ears - Prominent ears Eyes- Arched eyebrows - Sparse lateral eyebrows - Prominent eyes - Blue sclerae (in some patients, diminishes with age) Nose- Small no…	Moosa, S., Yamamoto, G. L., Garbes, L., Keupp, K., Beleza-Meireles, A., Moreno, C. A., Valadares, E. R., de Sousa, S. B., Maia, S., Saraiva, J., Honjo, R. S., Kim, C.-A., and 21 others. Autosomal-recessive mutations in MESD cause osteogenesis imperfecta. Am. J. Hum. Genet. 105: 836-843, 2019.	OMIM #618644
Osteoglophonic dysplasia	Relevant	FGFR1	8p11.23	Only case report descriptions available	Face- Frontal bossing - Prognathism - Midface hypoplasia - Long philtrum Ears- Low-set ears Eyes- Hypertelorism - Proptosis - Downslanting palpebral fissures Nose- Anteverted nares - Short nose - Depressed nasal bridge Mouth- High-arched palate Teeth- Unerupted teeth Neck - Short neck	Beighton, P., Cremin, B. J., Kozlowski, K. Osteoglophonic dwarfism. Pediat. Radiol. 10: 46-50, 1980.	OMIM #166250
Osteopenia and Sparse Hair/ Osteopenia-intellectual Disability-sparse Hair Syndrome	Irrelevant; No genotype available	-	-	-	-	-	OMIM 259690
Osteopetrosis With Renal Tubular Acidosis	Relevant	CA2	8q21.2	Osteopetrosis with renal tubular acidosis is a rare disorder characterized by osteopetrosis (see this term), renal tubular acidosis (RTA), and neurological disorders related to cerebral calcifications.	Face- Dental malocclusion - Carious teeth - Abnormality of dental morphology- Mandibular prognathia	https://hpo.jax.org/app/browse/disease/ORPHA:2785	ORPHA:2785 OMIM #607432
Osteopetrosis, Autosomal Recessive 2	Relevant	TNFSF11	13q14.11	Only case report descriptions available	Eyes- Optic atroph- Early blindness Nose- Chronic rhinitis due to narrow nasal airway Mandible- Mandibular prognathism Teeth- Dental anomalies- Deciduous teeth retention- Tooth crown malformation- Dental caries	Burns, J., Kahler, S., Aylsworth, A. Osteopetrosis: the mild recessive form. (Abstract) Am. J. Hum. Genet. 30: 48A only, 1978. Horton, W. A., Schimke, R. N., Iyama, T. Osteopetrosis: further heterogeneity. J. Pediat. 97: 580-585, 1980. Kahler, S. G., Burns, J. A., Aylsworth, A. S. A mild autosomal recessive form of osteopetrosis. Am. J. Med. Genet. 17: 451-464, 1984. McClure, P. D. Personal Commu…	OMIM #259710
Osteosclerosis-developmental delay-craniosynostosis syndrome	Relevant	LRP5	11q13.2	Only case report descriptions available	Head - macrocephaly,- brachycephaly Face -wide and high forehead, hypertelorism, prominent cheekbones and prominent jaw	https://www.ncbi.nlm.nih.gov/medgen/928487	MedGen UID: 928487
Overgrowth Syndrome	Irrelevant; No genotype available	-	-	-	-	-	MCID: OVR082
PAFAH1B1-Associated Lissencephaly/Subcortical Band Heterotopia	Relevant	PAFAH1B1	17p13.3	PAFAH1B1-related lissencephaly/subcortical band heterotopia (SBH) comprises a spectrum of severity. Affected newborns typically have mild-to-moderate hypotonia, feeding difficulties, and poor head control. During the first years, neurologic examination typically demonstrates poor visual tracking and response to sounds, axial hypotonia, and mild distal spasticity that can transition over time to m…	Head- Microcephaly, postnatal	https://www.ncbi.nlm.nih.gov/books/NBK5189/	OMIM # 607432
Pallister W Syndrome	Irrelevant; No genotype available	-	-	-	-	-	OMIM 311450
Pallister-Killian Syndrome; Pks	Irrelevant; No genotype available	-	-	-	-	-	OMIM #601803
Peripheral Dysostosis	Irrelevant; No genotype available	-	-	-	-	-	OMIM 170700
Permanent Molars, Secondary retention of	Irrelevant; No genotype available	-	-	-	-	-	OMIM %157950
Pettigrew Syndrome; Pgs/ Mental Retardation, X-linked, Syndromic 5	Relevant	AP1S2	Xp22.2	Pettigrew syndrome is characterized by mental retardation and highly variable additional features, including choreoathetosis, hydrocephalus, Dandy-Walker malformation, seizures, and iron or calcium deposition in the brain, both between and within families.	Face- Coarse facial features- Long face - Prominent forehead - Prominent jaw Eyes- Deep-set eyes Nose- Large nose Mouth- Large mouth- Full lips	Cacciagli, P., Desvignes, J.-P., Girard, N., Delepine, M., Zelenika, D., Lathrop, M., Levy, N., Ledbetter, D. H., Dobyns, W. B., Villard, L. AP1S2 is mutated in X-linked Dandy-Walker malformation with intellectual disability, basal ganglia disease and seizures (Pettigrew syndrome). Europ. J. Hum. Genet. 22: 363-368, 2014.	OMIM #304340
Pfeiffer Syndrome	Relevant	FGFR1	8p11.23 10q26.13	Pfeiffer syndrome is an autosomal dominant craniosynostosis syndrome with characteristic anomalies of the hands and feet. Three clinical subtypes, which have important diagnostic and prognostic implications, have been identified. Type 1, the classic syndrome, is compatible with life and consists of craniosynostosis, midface deficiency, broad thumbs, broad great toes, brachydactyly, and variable s…	Head- Turribrachycephaly - Clover-leaf skull (in some patients) Face- Maxillary hypoplasia - Mandibular prognathism Eyes- Shallow orbits - Hypertelorism - Downslanting palpebral fissures - Proptosis - Strabismus Nose- Small nose - Low nasal bridge - Choanal atresia or stenosis Mouth- High-arched palate Teeth- Dental crowding	Cohen, M. M., Jr., Barone, C. M. Reply to Dr. Winter. (Letter) Am. J. Med. Genet. 49: 358-359, 1994. Cohen, M. M., Jr. Pfeiffer syndrome update, clinical subtypes, and guidelines for differential diagnosis. Am. J. Med. Genet. 45: 300-307, 1993.	OMIM #101600
Phelan-mcdermid Syndrome	Relevant	SHANK3	22q13.33	Phelan-McDermid syndrome is a developmental disorder with variable features. Common features include neonatal hypotonia, global developmental delay, normal to accelerated growth, absent to severely delayed speech, autistic behavior (see 209850), and minor dysmorphic features.	Head- Dolichocephaly - Macrocephaly Face- Asymmetric face - Prominent brow - Maxillary prognathism, mild - Pointed chin - Small chin Ears- Prominent ears - Dysplastic ears - Simple ears - Hearing impairment Eyes- Ptosis - Epicanthal folds Nose- Saddle nose - Bulbous nasal tip	Precht, K. S., Lese, C. M., Spiro, R. P., Huttenlocher, P. R., Johnston, K. M., Baker, J. C., Christian, S. L., Kittikamron, K., Ledbetter, D. H. Two 22q telomere deletions serendipitously detected by FISH. J. Med. Genet. 35: 939-942, 1998. Prasad, C., Prasad, A. N., Chodirker, B. N., Lee, C., Dawson, A. K., Jocelyn, L. J., Chudley, A. E. Genetic evaluation of pervasive developmental disorders: t…	OMIM #606232
Pineal Hyperplasia, Insulin-resistant Diabetes Mellitus, And Somaticabnormalities	Relevant	INSR	19p13.2	Only case report descriptions available	Face- Advanced eruption of teeth - Coarse facial features - High palate - Mandibular prognathia	Rabson, S. M., Mendenhall, E. N. Familial hypertrophy of pineal body, hyperplasia of adrenal cortex and diabetes mellitus. Am. J. Clin. Path. 26: 283-290, 1956. Barnes, N. D., Palumbo, P. J., Hayles, A. B., Folgar, H. Insulin resistance, skin changes and virilization: a recessively inherited syndrome possibly due to pineal gland dysfunction. Diabetologia 10: 285-289, 1974. https://hpo.jax.org/app…	OMIM #262190
Pitt-Hopkins Syndrome	Relevant	TCF4	18q21.2	Pitt-Hopkins syndrome (PTHS) is characterized by significant developmental delays with moderate-to-severe intellectual disability and behavioral differences, characteristic facial features, and episodic hyperventilation and/or breath-holding while awake. Speech is significantly delayed and most individuals are nonverbal with receptive language often stronger than expressive language. Other common…	Head- Microcephaly Face- Coarse face - Bitemporal narrowing - Square forehead - Protruding lower face - High cheekbones - Full cheeks - Short philtrum Ears- Cup-shaped ears - Fleshy ears Eyes- Deep-set eyes - Strabismus - Myopia - Astigmatism - Upslanting palpebral fissures Nose- Broad nasal bridge - Beaked nasal bridge - Downturned, pointed nasal tip - Flaring nostrils Mouth- Wide open mouth - C…	Zweier, C., de Jong, E. K., Zweier, M., Orrico, A., Ousager, L. B., Collins, A. L., Bijlsma, E. K., Oortveld, M. A. W., Ekici, A. B., Reis, A., Schenck, A., Rauch, A. CNTNAP2 and NRXN1 are mutated in autosomal-recessive Pitt-Hopkins-like mental retardation and determine the level of a common synaptic protein in Drosophila. Am. J. Hum. Genet. 85: 655-666, 2009. Harrison, V., Connell, L., Hayesmoor…	OMIM #610954
Poikiloderma With Neutropenia	Relevant	USB1	16q21	Poikiloderma with neutropenia (PN) is an autosomal recessive syndrome characterized by poikiloderma, hyperkeratotic nails, generalized hyperkeratosis on palms and soles, noncyclic neutropenia, short stature, and recurrent pulmonary infections.	Face- Midface hypoplasia (in some patients) Ears- Otitis media, recurrent Eyes- Hypertelorism (in some patients) - Eyebrow hypoplasia (in some patients)	Clericuzio, C., Hoyme, H. E., Aase, J. M. Immune deficient poikiloderma: a new genodermatosis. (Abstract) Am. J. Hum. Genet. 49 (suppl.): 131 only, 1991.	OMIM #604173
Poirier-Bienvenu neurodevelopmental syndrome	Relevant	CSNK2B	6p21.33	Poirier-Bienvenu neurodevelopmental syndrome (POBINDS) is a neurologic disorder characterized in most cases by early-onset seizures and variably impaired intellectual development (ID). The severity of neurologic impairment is highly variable: some patients may have refractory seizures and be bedridden with no meaningful speech, whereas others may have treatment-responsive seizures and achieve nor…	Face- Dysmorphic features, variable, nonspecific (in some patients) - Flat philtrum - Prognathism Mouth- Open mouth - Protruding tongue - Downturned corners of the mouth Teeth- Dental anomalies	Li, J., Gao, K., Cai, S., Liu, Y., Wang, Y., Huang, S., Zha, J., Hu, W., Yu, S., Yang, Z., Xie, H., Yan, H., Wang, J., Wu, Y., Jiang, Y. Germline de novo variants in CSNK2B in Chinese patients with epilepsy. Sci. Rep. 9: 17909, 2019. Note: Electronic Article.	OMIM #618732
Polydactyly, Postaxial, With Dental And Vertebral Anomalies	Irrelevant; No genotype available	-	-	-	-	-	OMIM 263540
Pontocerebellar Hypoplasia, Hypotonia, And Respiratory Insufficiency Syndrome, Neonatal Lethal; Phrin	Relevant	ATAD3A	1p36.33	Neonatal lethal pontocerebellar hypoplasia, hypotonia, and respiratory insufficiency syndrome (PHRINL) is an autosomal recessive multisystem disorder with onset in utero and death in the neonatal period. Rare patients may survive a few months. Affected infants show respiratory insufficiency and almost no spontaneous movement at birth, usually requiring mechanical ventilation and admission to the …	Head- Small head circumference Face- Bitemporal narrowing Ears- Low-set ears Eyes- Cloudy cornea- Cataracts- Small palpebral fissures	Desai, R., Frazier, A. E., Durigon, R., Patel, H., Jones, A. W., Dalla Rosa, I., Lake, N. J., Compton, A. G., Mountford, H. S., Tucker, E. J., Mitchell, A. L. R., Jackson, D., and 24 others. ATAD3 gene cluster deletions cause cerebellar dysfunction associated with altered mitochondrial DNA and cholesterol metabolism. Brain 140: 1595-1610, 2017.	OMIM #618810
Prader-Willi Syndrome	Relevant	NDN SNRPN	15q11.2	Prader-Willi syndrome (PWS) is characterized by severe hypotonia and feeding difficulties in early infancy, followed in later infancy or early childhood by excessive eating and gradual development of morbid obesity (unless eating is externally controlled). Motor milestones and language development are delayed. All individuals have some degree of cognitive impairment. A distinctive behavioral phen…	Head- Dolichocephaly Face- Narrow bitemporal diameter Eyes- Almond-shaped eyes - Strabismus - Upslanting palpebral fissures - Myopia - Hyperopia Mouth- Thin upper lip - Small-appearing mouth - Down-turned corners of mouth - Thick, viscous saliva Teeth- Early dental caries	https://www.ncbi.nlm.nih.gov/books/NBK1330/	OMIM #176270
Primrose Syndrome	Relevant	ZBTB20	3q13.31	Primrose syndrome consists of recognizable facial features, macrocephaly, mental retardation, enlarged and calcified external ears, sparse body hair, and distal muscle wasting. Patients with a deletion syndrome involving 3q13.31 (615433) exhibit features overlapping those of Primrose syndrome.	Head- Macrocephaly - Brachycephaly Face- Midface hypoplasia - Wide forehead - Large jaw Ears- Ossification of pinnae - Large pinnae - Superiorly displaced ears - Hearing loss Eyes- Posterior polar cataracts - Downslanting palpebral fissures - Deep-set eyes - Ptosis Mouth- Prominent lower lip - Small mouth - Downturned corners of mouth	Carvalho, D. R., Speck-Martins, C. E. Additional features of unique Primrose syndrome phenotype. Am. J. Med. Genet. 155A: 1379-1383, 2011.	OMIM #259050
Progeroid Syndrome, Petty Type	Relevant	SLC25A24	1p13.3	Fontaine progeroid syndrome is characterized by prenatal and postnatal growth retardation, decreased subcutaneous fat tissue, sparse hair, triangular face, widely open anterior fontanel, convex and broad nasal ridge, micrognathia, craniosynostosis in some patients, and early death in many.	Face- Reduced number of teeth - Epicanthus -Wide anterior fontanel - Everted lower lip vermilion - Broad forehead - Mandibular prognathia	Writzl, K., Maver, A., Kovacic, L. Martinez-Valero, P., Contreras, L., Satrustegui, J., Castori, M., Faivre, L., Lapunzina, P., van Kuilenburg, A. B. P., Radovic, S., Thauvin-Robinet, C., Peterlin, B., del Arco, A., Hennekam, R. C. De novo mutations in SLC25A24 cause a disorder characterized by early aging, bone dysplasia, characteristic face, and early demise. Am. J. Hum Genet. 101: 844-855, 201…	ORPHA:2963 OMIM #612289
Pycnodysostosis	Relevant	1q21.3	CTSK	Pycnodysostosis is characterized by short-limbed short stature, typical facial appearance (convex nasal ridge and small jaw with obtuse mandibular angle), osteosclerosis with increased bone fragility, acroosteolysis of the distal phalanges, delayed closure of the cranial sutures, and dysplasia of the clavicle. In affected individuals, the facial features become more prominent with age, likely due…	Head- Frontal and occipital prominence - Persistent open anterior fontanelle Face- Frontal bossing - Micrognathia Nose- Prominent nose Mouth- Narrow palate Teeth- Delayed eruption of deciduous teeth - Persistence of deciduous teeth - Delayed eruption of permanent teeth - Hypodontia - Caries	https://www.ncbi.nlm.nih.gov/books/NBK563694/	OMIM #265800
Rabson-Mendenhall syndrome	Relevant	INSR	19p13.2	Only case report descriptions available	Face- Coarse facies - Prognathism Mouth- Large, fissured tongue - Gingival hypoplasia - High-arched palate Teeth- Dental dysplasia - Premature eruption of teeth	Rabson, S. M., Mendenhall, E. N. Familial hypertrophy of pineal body, hyperplasia of adrenal cortex and diabetes mellitus. Am. J. Clin. Path. 26: 283-290, 1956.	OMIM #262190
Radial Hypoplasia-triphalangeal Thumbs-hypospadias-maxillary Diastema Syndrome	Irrelevant; No genotype available	-	-	-	-	-	OMIM 179250
Radioulnar synostosis, unilateral, with developmental retardation and hypodontia	Irrelevant; No genotype available	-	-	-	-	-	OMIM 266255
Raine syndrome	Relevant	FAM20C	7p22.3	Raine syndrome is a neonatal osteosclerotic bone dysplasia of early and aggressive onset that usually results in death within the first few weeks of life, although there have been some reports of survival into childhood. Radiographic studies show a generalized increase in the density of all bones and a marked increase in the ossification of the skull. The increased ossification of the basal struc…	Head- Microcephaly - Brachycephaly - Turribrachycephaly - Plagiocephaly (in some patients) - Wide fontanelles Face- Craniofacial dysplasia - Midface hypoplasia - 'Fishlike' facies - Choanal- atresia or choanal stenosis - Micrognathia - Prognathism (in some patients) Ears- Low-set ears - Dysplastic ears (in some patients) - Posteriorly rotated ears (in some patients) - Protruding ears (in some pat…	Simpson, M. A., Scheuerle, A., Hurst, J., Patton, M. A., Stewart, H., Crosby, A. H. Mutations in FAM20C also identified in non-lethal osteosclerotic bone dysplasia. Clin. Genet. 75: 271-276, 2009.	OMIM #259775
Raynaud-Claes Syndrome; Mrxsrc	Relevant	CLCN4	Xp22.2	Raynaud-Claes syndrome is an X-linked intellectual developmental disorder characterized by borderline to severe intellectual disability and impaired language development. Additional features include behavioral problems, psychiatric disorders, seizures (variable forms), progressive ataxia, brain abnormalities, and facial dysmorphisms. Some heterozygous females are unaffected, whereas others are af…	Face- Long face - Prominent chin- Flat midface- Coarse facial features (1 family) Eyes- Downslanting palpebral fissures (in some patients)- Strabismus (in some patients)- Cortical visual impairment (rare) Nose- Straight nose	Palmer, E. E., Stuhlmann, T., Weinert, S., Haan, E., Van Esch, H., Holvoet, M., Boyle, J., Leffler, M., Raynaud, M., Moraine, C., van Bokhove, H., Kleefstra, T., and 38 others. De novo and inherited mutations in the X-linked gene CLCN4 are associated with syndromic intellectual disability and behavior and seizure disorders in males and females. Molec. Psychiat. 23: 222-230, 2018.	OMIM #300114
Renal cysts and diabetes syndrome	Relevant	HNF1B	17q12	The 'renal cysts and diabetes syndrome' is an autosomal dominant disorder comprising nondiabetic renal disease resulting from abnormal renal development, and diabetes, which in some cases occurs earlier than age 25 years and is thus consistent with a diagnosis of maturity-onset diabetes of the young (MODY). The renal disease is highly variable and includes renal cysts, glomerular tufts, aberrant …	Face- Prognathism	Bingham, C., Bulman, M. P., Ellard, S., Allen, L. I. S., Lipkin, G. W., van't Hoff, W. G., Woolf, A. S., Rizzoni, G., Novelli, G., Nicholls, A. J., Hattersley, A. T. Mutations in the hepatocyte nuclear factor-1-beta gene are associated with familial hypoplastic glomerulocystic kidney disease. Am. J. Hum. Genet. 68: 219-224, 2001. Fajans, S. S., Bell, G. I., Polonsky, K. S. Molecular mechanisms an…	OMIM #137920
Renpenning Syndrome 1/ X-linked Intellectual Disability, Porteous Type	Relevant	PQBP1	Xp11.23	Renpenning syndrome is an X-linked mental retardation syndrome with clinically recognizable features. Affected individuals have microcephaly, short stature, small testes, and dysmorphic facies, including tall narrow face, upslanting palpebral fissures, abnormal nasal configuration, cupped ears, and short philtrum. The nose may appear long or bulbous, with overhanging columella. Less consistent ma…	Head- Microcephaly- Brachycephaly Face- Long, narrow face (post adolescence)- Triangular face- Malar hypoplasia- Micrognathia- Short philtrum (rare) - Prognathism Ears- Protruding ears- Cupped ears- Large ears - Dysplastic ears - Hearing loss (rare) Eyes- Upslanting palpebral fissures- Epicanthus- Cataract - Ocular colobomas (rare)- Blindness (rare- Microphthalmia (rare) - Coloboma, choroid (rare…	Stevenson, R. E., Bennett, C. W., Abidi, F., Kleefstra, T., Porteous, M., Simensen, R. J., Lubs, H. A., Hamel, B. C. J., Schwartz, C. E. Renpenning syndrome comes into focus. Am. J. Med. Genet. 134A: 415-421, 2005.	OMIM #309500
Rhizomelic Dysplasia, Patterson-lowry Type	Irrelevant; No genotype available	-	-	-	-	-	OMIM 601438
Richieri-Costa/Guion-Almeida Syndrome/ Microbrachycephaly-ptosis-cleft Lip Syndrome	Irrelevant; No genotype available	-	-	-	-	-	OMIM % 268850
Rigid Spine Muscular Dystrophy 1/Classic Multiminicore Myopathy	Relevant	SELENON	1p36.11	Desmin-related myopathies (DRM) are a clinically and genetically heterogeneous group of muscular disorders defined morphologically by intrasarcoplasmic aggregates of desmin (OMIM# 125660), usually accompanied by other protein aggregates. Approximately one-third of DRM are caused by mutations in the desmin gene	Head- Poor head control Face- Facial weakness Eyes- Ptosis, mild (in some patients) - Ophthalmoparesis Mouth- High-arched palate Neck- Limited neck flexion	Dubowitz, V. Rigid spine syndrome: a muscle syndrome in search of a name. Proc. Roy. Soc. Med. 66: 219-220, 1973. Goebel, H. H., Lenard, H.-G., Langenbeck, U., Mehl, B. A form of congenital muscular dystrophy. Brain Dev. 2: 387-400, 1980. Fidzianska, A., Goebel, H. H., Osborn, M., Lenard, H. G., Osse, G., Langenbeck, U. Mallory body-like inclusions in a hereditary congenital neuromuscular disease…	OMIM #602771
Ring Chromosome 7 Syndrome	Relevant	-	r(7)	Ring chromosome 7 syndrome is a rare chromosomal anomaly syndrome, with highly variable phenotype, principally characterized by growth failure, short stature, intellectual disability, dermatological abnormalities (nevus flammeus, dark pigmented nevi, café-au-lait spots), microcephaly and facial dysmorphism (incl. facial asymmetry, small ears, abnormal palpebral fissures, ptosis, epicanthic folds,…	Head- Brachycephaly - Plagiocephaly Face - Narrow naris - Bifid uvula - Narrow mouth - Cleft palate - Median cleft palate - Flat forehead -Short nose- Abnormal posterior cranial fossa morphology - Epicanthus - Low anterior hairline - Abnormality of the face - Malar flattening - Thin vermilion border - Flat face- Short philtrum - Mandibular prognathia- Downslanted palpebral fissures - Anteverted n…	https://hpo.jax.org/app/browse/disease/ORPHA:1449	ORPHA:1449
Rothmund-thomson Syndrome, Type 2	Relevant	RECQL4	8q24.3	Rothmund-Thomson syndrome type 2 (RTS2) is an autosomal recessive disorder characterized by poikiloderma, congenital bone defects, and an increased risk of osteosarcoma in childhood and skin cancer later in life. The skeletal abnormalities may be overt (frontal bossing, saddle nose, and congenital radial reay defects) and/or subtle (visible only by radiographic analysis).	Face- Frontal bossing - Prognathism Eyes- Juvenile zonular cataracts - Microphthalmia - Microcornea - Strabismus - Glaucoma - Mesodermal iris dysgenesis (in some patients) Nose- Small, saddle nose Teeth- Microdontia - Delayed eruption - Supernumerary teeth - Missing teeth - Multiple crown malformations	Larizza, L., Roversi, G., Volpi, L. Rothmund-Thomson syndrome. Orphanet J. Rare Dis. 5: 2, 2010. Note: Electronic Article.	OMIM #268400
Salt And Pepper Developmental Regression Syndrome;	Relevant	SIAT9	2p11.2	Salt and pepper developmental regression syndrome, also known as Amish infantile epilepsy syndrome, is an autosomal recessive neurocutaneous disorder characterized by infantile onset of refractory and recurrent seizures associated with profoundly delayed psychomotor development and/or developmental regression as well as abnormal movements and visual loss. Affected individuals develop hypo- or hyp…	Head- Microcephaly (in some patients) Ears- Deafness (in some patients) Eyes- Optic atrophy - Loss of vision - Decreased eye contact - Eye deviation - Cortical visual impairment	Fragaki, K., Ait-El-Mkadem, S., Chaussenot, A., Gire, C., Mengual, R., Bonesso, L., Beneteau, M., Ricci, J.-E., Desquiret-Dumas, V., Procaccio, V., Rotig, A., Paquis-Flucklinger, V. Refractory epilepsy and mitochondrial dysfunction due to GM3 synthase deficiency. Europ. J. Hum. Genet. 21: 528-534, 2013. Boccuto, L., Aoki, K., Flanagan-Steet, H., Chen, C.-F., Fan, X., Bartel, F., Petukh, M., Pittm…	OMIM #609056
Satoyoshi Syndrome	Irrelevant; No genotype available	-	-	-	-	-	OMIM 600705
Scalp-ear-nipple syndrome	Relevant	KCDT1	18q11.2	Scalp-ear-nipple syndrome is characterized by aplasia cutis congenita of the scalp, breast anomalies that range from hypothelia or athelia to amastia, and minor anomalies of the external ears. Less frequent clinical characteristics include nail dystrophy, dental anomalies, cutaneous syndactyly of the digits, and renal malformations. Penetrance appears to be high, although there is substantial var…	Head- Congenital denuded areas of the posterior scalp - Raised, firm, hairless posterior scalp nodules Face- Short columella (in some patients) - Prognathism (in some patients) Ears- Small/rudimentary tragus, antitragus and lobule - Folded superior edge of helix - Cupped ears - Protruding ears - Hypoplastic ears - Dysplastic ears - Low-set ears Eyes- Hypotelorism (in some patients) - Narrow palpe…	Marneros, A. G., Beck, A. E., Turner, E. H., McMillin, M. J., Edwards, M. J., Field, M., Sobreira, N. L. de M., Perez, A. B. A., Fortes, J. A. R., Lampe, A. K., Giovannucci Uzielli, M. L., Gordon, C. T., and 13 others. Mutations in KCTD1 cause scalp-ear-nipple syndrome. Am. J. Hum. Genet. 92: 621-626, 2013.	OMIM #181270
Scaphocephaly, Maxillary Retrusion, and Mental Retardation	Relevant	FGFR2	10q26.13	Only case report descriptions available	Face - prognathism	McGillivray, G., Savarirayan, R., Cox, T. C., Stojkoski, C., McNeil, R., Bankier, A., Bateman, J. F., Roscioli, T., Gardner, R. J. M., Lamande, S. R. Familial scaphocephaly syndrome caused by a novel mutation in the FGFR2 tyrosine kinase domain. (Letter) J. Med. Genet. 42: 656-662, 2005.	OMIM #609579
Schaaf-yang Syndrome	Relevant	MAGEL2	15q11.2	SHFYNG syndrome is an autosomal dominant multisystem disorder characterized by delayed psychomotor development, impaired intellectual development, hypotonia, and behavioral abnormalities. Additional features include contractures, feeding difficulties, and variable dysmorphic facial features. The severity of the disorder is highly variable: some patients may die in utero with fetal akinesia, where…	Head- Prominent ridge over the metopic suture Face- Dysmorphic facial features, variable - Coarse facies - Frontal bossing - High forehead - Bitemporal narrowing - Retrognathia - Micrognathia - Prominent jaw - Abnormal philtrum - Myopathic facies - Horizontal groove over the chin Ears- Low-set ears Eyes- Hypertelorism - Downslanting palpebral fissures - Epicanthal folds - Myopia - Strabismus - Al…	Fountain, M. D., Aten, E., Cho, M. T., Juusola, J., Walkiewicz, M. A., Ray, J. W., Xia, F., Yang, Y., Graham, B. H., Bacino, C. A., Potocki, L., van Haeringen, A., and 27 others. The phenotypic spectrum of Schaaf-Yang syndrome: 18 new affected individuals from 14 families. Genet. Med. 19: 45-52, 2017. Jobling, R., Stavropoulos, D. J., Marshall, C. R., Cytrynbaum, C., Axford, M. M., Londero, V., M…	OMIM #615547
Scheie Syndrome	Relevant	IDUA	4p16.3	The mucopolysaccharidoses are a group of inherited disorders caused by a lack of specific lysosomal enzymes involved in the degradation of glycosaminoglycans (GAGs), or mucopolysaccharides. The accumulation of partially degraded GAGs causes interference with cell, tissue, and organ function. Deficiency of alpha-L-iduronidase can result in a wide range of phenotypic involvement with 3 major recogn…	Face- Broad face - Full cheeks - Mandibular prognathism Eyes- Corneal clouding, progressive - Glaucoma (in some patients) - Retinal degeneration (in some patients) Nose- Flat nasal bridge - Broad nose - Broad nares Neck- Short neck	McKusick, V. A., Howell, R. R., Hussels, I. E., Neufeld, E. F., Stevenson, R. E. Allelism, nonallelism and genetic compounds among the mucopolysaccharidoses. Lancet 299: 993-996, 1972.	OMIM #607016
Sclerosteosis 1 (SOST1)	Relevant	SOST	17q21.31	Sclerosteosis is a severe sclerosing bone dysplasia characterized by progressive skeletal overgrowth. Syndactyly is a variable manifestation. The disorder is rare and the majority of affected individuals have been reported in the Afrikaner population of South Africa.	Face- Frontal prominence - Prognathism - Midface hypoplasia Ears- Deafness, secondary to cranial hyperostosis Eyes- Hypertelorism - Proptosis - Vision loss - Optic atrophy - Convergent strabismus - Nystagmus - Reduced visual fields Nose- Broad, flat nasal root Teeth- Dental malocclusion	Brunkow, M. E., Gardner, J. C., Van Ness, J., Paeper, B. W., Kovacevich, B. R., Proll, S., Skonier, J. E., Zhao, L., Sabo, P. J., Fu, Y.-H., Alisch, R. S., Gillett, L., Colbert, T., Tacconi, P., Galas, D., Hamersma, H., Beighton, P., Mulligan, J. T. Bone dysplasia sclerosteosis results from loss of the SOST gene product, a novel cystine knot-containing protein. Am. J. Hum. Genet. 68: 577-589, 200…	OMIM #269500
Sclerosteosis 2 (SOST 2)	Relevant	LRP4	11p11.2	Sclerosteosis is a severe sclerosing bone dysplasia characterized by progressive skeletal overgrowth. Syndactyly is a variable manifestation. The disorder is rare and the majority of affected individuals have been reported in the Afrikaner population of South Africa.	Head- Increased head circumference Face- Facial asymmetry due to facial nerve palsy - Frontal bossing - Prognathism Ears- Hearing loss Eyes- Hypertelorism	Brunkow, M. E., Gardner, J. C., Van Ness, J., Paeper, B. W., Kovacevich, B. R., Proll, S., Skonier, J. E., Zhao, L., Sabo, P. J., Fu, Y.-H., Alisch, R. S., Gillett, L., Colbert, T., Tacconi, P., Galas, D., Hamersma, H., Beighton, P., Mulligan, J. T. Bone dysplasia sclerosteosis results from loss of the SOST gene product, a novel cystine knot-containing protein. Am. J. Hum. Genet. 68: 577-589, 200…	OMIM #614305
Seaver Cassidy Syndrome	Irrelevant; No genotype available	-	-	-	-	-	MCID: SVR009
Severe Intellectual Disability-epilepsy-anal Anomalies-distal Phalangeal Hypoplasia	Irrelevant; No genotype available	-	-	-	-	-	ORPHA:94066
Severe Microbrachycephaly-intellectual Disability-athetoid Cerebral Palsy Syndrome	Irrelevant; No genotype available	-	-	-	-	-	ORPHA:1236
Short Stature, Amelogenesis Imperfecta, And Skeletal Dysplasia With Scoliosis	Relevant	SLC10A7	4q31.22	Short stature, amelogenesis imperfecta, and skeletal dysplasia with scoliosis is characterized by disproportionate short stature, defective tooth enamel formation, and skeletal dysplasia with severe scoliosis in some patients. Variable features include facial dysmorphism, moderate hearing impairment, and mildly impaired intellectual development.	Face- Round face - Micrognathia - Microretrognathia - Mandibular hypoplasia Ears- Hearing impairment (in some patients) Mouth- Pierre-Robin sequence (in some patients) - Cleft palate - High palate Teeth- Amelogenesis imperfecta, hypomineralized - Discolored enamel - Rough enamel - Short crowns - Widely spaced crowns - Tooth agenesis (in some patients) - Dental caries (in some patients)	Ashikov, A., Abu Bakar, N., Wen, X.-Y., Niemeijer, M., Rodrigues Pinto Osorio, G., Brand-Arzamendi, K., Hasadsri, L., Hansikova, H., Raymond, K., Vicogne, D., Ondruskova, N., Simon, M. E. H., and 18 others. Integrating glycomics and genomics uncovers SLC10A7 as essential factor for bone mineralization by regulating post-Golgi protein transport and glycosylation. Hum. Molec. Genet. 27: 3029-3045, …	OMIM #618363
Short Stature, Microcephaly, And Endocrine Dysfunction; Ssmed	Relevant	XRCC4	5q14.2	In patients with SSMED, short stature and microcephaly are apparent at birth, and there is progressive postnatal growth failure. Endocrine dysfunction, including hypergonadotropic hypogonadism, multinodular goiter, and diabetes mellitus, is present in affected adults. Progressive ataxia has been reported in some patients, with onset ranging from the second to fifth decade of life. In addition, a …	Head- Microcephaly Face- Triangular face - Long face - Sloping forehead - High forehead - Small chin Ears- Hearing loss, sensorineural (rare) Eyes- Hypotelorism - Deep-set eyes - Nystagmus- Slowing of eye pursuits- Cataracts (rare) Nose- Long nose - Beaked nose- High nasal bridge - Broad nasal tip Teeth- Malpositioned teeth	Murray, J. E., van der Burg, M., IJspeert, H., Carroll, P., Wu, Q., Ochi, T., Leitch, A., Miller, E. S., Kysela, B., Jawad, A., Bottani, A., Brancati, F., and 10 others. Mutations in the NHEJ component XRCC4 cause primordial dwarfism. Am. J. Hum. Genet. 96: 412-424, 2015. Bee, L., Nasca, A., Zanolini, A., Cendron, F., d'Adamo, P., Costa, R., Lamperti, C., Celotti, L., Ghezzi, D., Zeviani, M. A no…	OMIM #616541
Short Stature, Onychodysplasia, Facial Dysmorphism, And Hypotrichosis; Soft	Relevant	POC1A	3p21.2	SOFT syndrome is characterized by severely short long bones, peculiar facies associated with paucity of hair, and nail anomalies. Growth retardation is evident on prenatal ultrasound as early as the second trimester of pregnancy, and affected individuals reach a final stature consistent with a height age of 6 years to 8 years. Relative macrocephaly is present during early childhood but head circu…	Head- Macrocephaly, relative, in childhood- Microcephaly in adulthood- Dolicocephaly (rare). Face-Long face- Triangular face- Prominent forehead- Large mandible- Pointed chin. Ears- Small ears. Eyes- Hypertelorism (in some patients)- Deep-set eyes (in some patients). Nose- Prominent nose. Teeth- Dental anomalies, variable (in some patients).	Sarig, O., Nahum, S., Rapaport, D., Ishida-Yamamoto, A., Fuchs-Telem, D., Qiaoli, L., Cohen-Katsenelson, K., Spiegel, R., Nousbeck, J., Israeli, S., Borochowitz, Z.-U., Padalon-Brauch, G., Uitto, J., Horowitz, M., Shalev, S., Sprecher, E. Short stature, onychodysplasia, facial dysmorphism, and hypotrichosis syndrome is caused by a POC1A mutation. Am. J. Hum. Genet. 91: 337-342, 2012.	OMIM #614813
Short Syndrome	Relevant	PIK3R1	5q13.1	Only case report descriptions available	Face- Triangular face - Chin dimple - Micrognathia - Prominent forehead - Midface hypoplasia Ears- Hearing loss, sensorineural - Large ears Eyes- Deep-set eyes - Rieger anomaly - Telecanthus - Glaucoma - Megalocornea - Cataracts - Myopia Nose- Hypoplastic nasal alae - Wide nasal bridge Mouth- Downturned corners of the mouth Teeth- Delayed dental eruption - Hypodontia - Malocclusion	Gorlin, R. J. A selected miscellany. Birth Defects Orig. Art. Ser. XI(2): 46-48, 1975. Dyment, D. A., Smith, A. C., Alcantara, D., Schwartzentruber, J. A., Basel-Vanagaite, L., Curry, C. J., Temple, I. K., Reardon, W., Mansour, S., Haq, M. R., Gilbert, R., Lehmann, O. J., Vanstone, M. R., Beaulieu, C. L., FORGE Canada Consortium, Majewski, J., Bulman, D. E., O'Driscoll, M., Boycott, K. M., Innes,…	OMIM #269880
Silver-Russell Syndrome	Relevant	ICR1	11p15.5	Silver-Russell Syndrome (SRS) is typically characterized by asymmetric gestational growth restriction resulting in affected individuals being born small for gestational age, with relative macrocephaly at birth , prominent forehead usually with frontal bossing, and frequently body asymmetry. This is followed by postnatal growth failure, and in some cases progressive limb length discrepancy and fee…	Head- Relative macrocephaly - Delayed closure of anterior fontanel - Large anterior fontanel Face- Triangular face - Prominent forehead (early childhood) - Micrognathia - Retrognathia Mouth- Downturned corners of mouth - Thin lips	https://www.ncbi.nlm.nih.gov/books/NBK1324/	OMIM #147920
Simpson-Golabi-Behmel Syndrome, Type 1; Sgbs1	Relevant	GPC3	Xq26.2	Simpson-Golabi-Behmel syndrome is an X-linked condition characterized by pre- and postnatal overgrowth, coarse facies, congenital heart defects, and other congenital abnormalities.	Head-Macrocephaly. Face- Coarse facies. Ears- Preauricular pits- Preauricular tags- Hearing loss. Eyes-- Downslanting palpebral fissures- Hypertelorism- Epicanthal folds. Nose- Broad flat nasal bridge- Short nose- Upturned nose. Mouth- Macrostomia- Macroglossia- Midline groove of lower- Broad secondary alveolar- Submucous cleft lip- Cleft palate. Teeth- Dental malocclusion.	Xuan, J. Y., Hughes-Benzie, R. M., MacKenzie, A. E. A small interstitial deletion in the GPC3 gene causes Simpson-Golabi-Behmel syndrome in a Dutch-Canadian family. J. Med. Genet. 36: 57-58, 1999.	OMIM #312870
Smith-Magenis syndrome	Relevant	RAI1	17p11.2	Only case report descriptions available	Head- Brachycephaly Face- Midface hypoplasia - Broad face Ears- Hearing loss (conductive and/or sensorineural) Nose- Broad nasal bridge	Smith, A. C. M., McGavran, L., Robinson, J., Waldstein, G., Macfarlane, J., Zonana, J., Reiss, J., Lahr, M., Allen, L., Magenis, E. Interstitial deletion of (17)(p11.2p11.2) in nine patients. Am. J. Med. Genet. 24: 393-414, 1986.	OMIM #182290
Smith-mccort Dysplasia 2	Relevant	RAB33B	4q31.1	Smith-McCort dysplasia is a rare autosomal recessive osteochondrodysplasia characterized by short trunk dwarfism with a barrel-shaped chest, rhizomelic limb shortening, and specific radiologic features including marked platyspondyly with double-humped end-plates, kyphoscoliosis, metaphyseal irregularities, laterally displaced capital femoral epiphyses, and small pelvis with a lace-like appearance…	Neck- Short neck	Dupuis, N., Lebon, S., Kumar, M., Drunat, S., Graul-Neumann, L. M., Gressens, P., El Ghouzzi, V. A novel RAB33B mutation in Smith-McCort dysplasia. Hum. Mutat. 34: 283-286, 2013.	OMIM #615222
Sotos Syndrome 1	Relevant	NSD1	5q35.3	Sotos syndrome is a neurologic disorder characterized by overgrowth from the prenatal stage through childhood, with advanced bone age, an unusual face with large skull, acromegalic features and pointed chin, occasional brain anomalies and seizures, and impaired intellectual development.	Head- Macrocephaly - Dolichocephaly Face- Frontal bossing - Prognathism - Pointed chin Ears- Otitis media - Conductive hearing loss Eyes - Downslanting palpebral fissures - Nystagmus - Strabismus - Hyperopia Mouth- High arched palate Teeth- Premature tooth eruption - Tooth agenesis, first and second premolars	Kurotaki, N., Imaizumi, K., Harada, N., Masuno, M., Kondoh, T., Nagai, T., Ohashi, H., Naritomi, K., Tsukahara, M., Makita, Y., Sugimoto, T., Sonoda, T., and 11 others. Haploinsufficiency of NSD1 causes Sotos syndrome. Nature Genet. 30: 365-366, 2002	OMIM #117550
Sotos Syndrome 2; Sotos2	Relevant	NFIX	19p13.13	Sotos syndrome-2 (SOTOS2) is clinically characterized by overgrowth, advanced bone age, macrocephaly, and dysmorphic facial features. Patients develop marfanoid habitus, with long and slender body, very low body mass, long narrow face, and arachnodactyly, with age. Impaired intellectual development and behavior anomalies are usually present.	Head- Macrocephaly - High forehead Face- Long face - Narrow face Eyes- Hypermetropia- Strabismus- Nystagmus- Astigmatism- Downslanting palpebral fissures Mouth- Small mouth- Everted lower lip- Prognathia Teeth- Premature eruption of teeth	Martinez, F., Marin-Reina, P., Sanchis-Calvo, A., Perez-Aytes, A., Oltra, S., Rosello, M., Mayo, S., Monfort, S., Pantoja, J., Orellana, C. Novel mutations of NFIX gene causing Marshall-Smith syndrome or Sotos-like syndrome: one gene, two phenotypes. Pediat. Res. 78: 533-539, 2015.	OMIM #614753
Sotos Syndrome 3; Sotos3	Relevant	APC2	19p13.3	Only case report descriptions available	Head- Relative macrocephaly Face- Long face - Prominent chin Nose- Prominent nose	Almuriekhi, M., Shintani, T., Fahiminiya, S., Fujikawa, A., Kuboyama, K., Takeuchi, Y., Nawaz, Z., Nadaf, J., Kamel, H., Kitam, A. K., Samiha, Z., Mahmoud, L., Ben-Omran, T., Majewski, J., Noda, M. Loss-of-function mutation in APC2 causes Sotos syndrome features. Cell Rep. 10: 1585-1598, 2015.	OMIM #617169
Spastic Paraplegia 50, Autosomal Recessive; Spg50	Relevant	AP4M1	7q22.1	Spastic paraplegia-50 is an autosomal recessive neurodevelopmental disorder characterized by neonatal hypotonia that progresses to hypertonia and spasticity and severe mental retardation with poor or absent speech development.	Head- Microcephaly Face- Pseudobulbar signs- Drooling- Dysmorphic facial features (in some patients)- Coarse face - Bitemporal narrowing - Short philtrum - Hypotonic face Eyes- Strabismus Nose- Bulbous nose - Broad nasal ridge Mouth- Everted upper vermilion- Prominent jaw reflex- Wide mouth - High-arched palate	Verkerk, A. J. M. H., Schot, R., Dumee, B., Schellekens, K., Swagemakers, S., Bertoli-Avella, A. M., Lequin, M. H., Dudink, J., Govaert, P., van Zwol, A. L., Hirst, J., Wessels, M. W., and 9 others. Mutation in the AP4M1 gene provides a model for neuroaxonal injury in cerebral palsy. Am. J. Hum. Genet. 85: 40-52, 2009.	OMIM #612936
Spinocerebellar Ataxia 42, Early-onset, Severe, With Neurodevelopmental Deficits	Relevant	CACNA1G	17q21.33	Only case report descriptions available	Head- Microcephaly, mild (-2 to -2.5 SD) (in some patients) Face- Dysmorphic features, variable - Prognathism Ears- Anteverted ears Eyes- Oculomotor apraxia - Strabismus - Hyperopia - Small palpebral fissures - Upslanted palpebral fissures - Hypertelorism - Deep-set eyes - Enophthalmia - Poor or absent eye contact Nose- Short nose - Small nares	Chemin, J., Siquier-Pernet, K., Nicouleau, M., Barcia, G., Ahmad, A., Medina-Cano, D., Hanein, S., Altin, N., Hubert, L., Bole-Feysot, C., Fourage, C., Nitschke, P., and 17 others. De novo mutation screening in childhood-onset cerebellar atrophy identifies gain-of-function mutations in the CACNA1G calcium channel gene. Brain 141: 1998-2013, 2018.	OMIM #618087
Spondyloarthropathy 1	Relevant	HLA-B	6p21.33	Spondyloarthropathy 1, also known as ankylosing spondylitis, is related to juvenile ankylosing spondylitis and ankylosing spondylitis 1, and has symptoms including pain, stiffness in the spine and stiffness in the neck. An important gene associated with Spondyloarthropathy 1 is HLA-B (Major Histocompatibility Complex, Class I, B), and among its related pathways/superpathways are Antigen processin…	Eyes- Anterior uveitis	Miceli-Richard, C., Zouali, H., Said-Nahal, R., Lesage, S., Merlin, F., de Toma, C., Blanche, H., Sahbatou, M., Dougados, M., Thomas, G., Breban, M., Hugot, J.-P., Groupe Francais d'Etude Genetique des Spondyloarthropathies (GFEGS). Significant linkage to spondyloarthropathy on 9q31-34. Hum. Molec. Genet. 13: 1641-1648, 2004. Said-Nahal, R., Miceli-Richard, C., Berthelot, J. M., Duche, A., Dernis…	OMIM #106300 MCID: SPN225
Spondyloepimetaphyseal dysplasia, aggrecan type	Relevant	ACAN	15q26.1	Only case report descriptions available	Head- Macrocephaly, relative Face- Prognathism, relative - Midface hypoplasia Ears- Low-set posteriorly rotated ears Nose- Absent nasal bridge Neck- Short neck	Tompson, S. W., Merriman, B., Funari, V. A., Fresquet, M., Lachman, R. S., Rimoin, D. L., Nelson, S. F., Briggs, M. D., Cohn, D. H., Krakow, D. A recessive skeletal dysplasia, SEMD aggrecan type, results from a missense mutation affecting the C-type lectin domain of aggrecan. Am. J. Hum. Genet. 84: 72-79, 2009.	OMIM #612813
Spondyloepimetaphyseal dysplasia, sponastrime type	Relevant	TONSL	8q24.3	Sponastrime dysplasia is an autosomal recessive spondyloepimetaphyseal dysplasia (SEMD) named for characteristic clinical and radiographic findings, including spine (spondylar) abnormalities, midface hypoplasia with a depressed nasal bridge, and striation of the metaphyses. Additional features include disproportionate short stature with exaggerated lumbar lordosis, scoliosis, coxa vara, limited e…	Head- Macrocephaly, relative Face- Midface hypoplasia - Frontal bossing - Prognathism Eyes- Hypertelorism - Cataracts, early-onset - Aphakia (rare) - Absent pupils (rare) Nose- Depressed nasal bridge - Short, upturned nose - Bulbous nose Teeth- Short dental roots	Burrage, L. C., Reynolds, J. J., Baratang, N. V., Phillips, J. B., Wegner, J., McFarquhar, A., Higgs, M. R., Christiansen, A. E., Lanza, D. G., Seavitt, J. R., Jain, M., Li, X., and 32 others. Bi-allelic variants in TONSL cause SPONASTRIME dysplasia and a spectrum of skeletal dysplasia phenotypes. Am. J. Hum. Genet. 104: 422-438, 2019.	OMIM #271510
Spondylometaphyseal Dysplasia, Corner Fracture Type	Relevant	FN1	2q35	Spondylometaphyseal dysplasia, corner fracture type (SMDCF) is a skeletal dysplasia characterized by short stature and a waddling gait in early childhood. Short stature may be present at birth or develop in early infancy. Individuals may present with short limbs and/or short trunk. Radiographic features include enlargement and corner fracture-like lesions of the metaphyses, developmental coxa var…	Face- prognathism	https://www.ncbi.nlm.nih.gov/books/NBK555103/	OMIM #184255
Structural brain anomalies with impaired intellectual development and craniosynostosis	Relevant	ZIC1	3q24	Patients with BAIDCS have small head circumference with abnormalities in brain anatomy including variable deficiency of the corpus callosum (including agenesis), abnormal conformation of the ventricles and posterior fossa, hypoplasia of both cerebellar hemispheres, colpocephaly, and partial rhombencephalosynapsis (absence of the cerebellar vermis with fusion of the cerebellar hemispheres). Intell…	Head- Brachycephaly - Microcephaly - Flat occiput Face- High forehead - Low frontal hairline - Asymmetric face Eyes- Downslanting palpebral fissures - Strabismus	Twigg, S. R. F., Forecki, J., Goos, J. A. C., Richardson, I. C. A., Hoogeboom, A. J. M., van den Ouweland, A. M. W., Swagemakers, S. M. A., Lequin, M. H., Van Antwerp, D., McGowan, S. J., Westbury, I., Miller, K. A., Wall, S. A., WGS500 Consortium, Mathijssen, I. M. J., Pauws, E., Merzdorf, C. S., Wilkie, A. O. M. Gain-of-function mutations in ZIC1 are associated with coronal craniosynostosis and…	OMIM #618736
Syndromic X-Linked Intellectual Disability 12	Relevant	THOC2	Xq25	Only case report descriptions available	Head- Microcephaly (in some patients)	Kumar, R., Corbett, M. A., van Bon, B. W. M., Woenig, J. A., Weir, L., Douglas, E., Friend, K. L., Gardner, A., Shaw, M., Jolly, L. A., Tan, C., Hunter, M. F., and 19 others. THOC2 mutations implicate mRNA-export pathway in X-linked intellectual disability. Am. J. Hum. Genet. 97: 302-310, 2015. Gu, X. X., Decorte, R., Marynen, P., Fryns, J.-P., Cassiman, J.-J., Raeymaekers, P. Localisation of a n…	OMIM# 300957
Tatton-Brown-Rahman Syndrome; Tbrs	Relevant	DNMT3A	2p23.3	Tatton-Brown-Rahman syndrome is characterized by tall stature, a distinctive facial appearance, and intellectual disability. Some patients may have increased susceptibility to the development of acute myeloid leukemia, particularly if they have DNMT3A mutations affecting the R882 residue.	Head- Large head circumference (+2.5 SD) Face- Round face Eyes- Heavy horizontal eyebrows- Narrow palpebral fissures	Tatton-Brown, K., Seal, S., Ruark, E., Harmer, J., Ramsay, E., del Vecchio Duarte, S., Zachariou, A., Hanks, S., O'Brien, E., Aksglaede, L., Baralle, D., Dabir, T., and 12 others. Mutations in the DNA methyltransferase gene DNMT3A cause an overgrowth syndrome with intellectual disability. Nature Genet. 46: 385-388, 2014. Hollink, I. H. I. M., van den Ouweland, A. M. W., Beverloo, H. B., Arentsen-…	OMIM #615879
Tbck-related Intellectual Disability Syndrome/ Hypotonia infantile, with psychomotor retardation and characteristic facies 3	Relevant	TBCK	4q24	Infantile hypotonia with psychomotor retardation and characteristic facies-3 is a severe autosomal recessive neurodevelopmental disorder with onset at birth or in early infancy. Most affected individuals show very poor, if any, normal psychomotor development, poor speech, and inability to walk independently.	Head- Macrocephaly - Short neck Face-High, narrow palate - Tented upper lip vermilion - Abnormal facial shape -Epicanthus - Coarse facial features -Sloping forehead - Long philtrum - Broad forehead- Mandibular prognathia- Bulbous nose- Wide nasal bridge- Prominent metopic ridge- Upslanted palpebral fissure	Bhoj, E. J., Li, D., Harr, M., Edvardson, S., Elpeleg, O., Chisholm, E., Juusola, J., Douglas, G., Guillen Sacoto, M. J., Siquier-Pernet, K., Saadi, A., Bole-Feysot, C., and 12 others. Mutations in TBCK, encoding TBC1-domain-containing kinase, lead to a recognizable syndrome of intellectual disability and hypotonia. Am. J. Hum. Genet. 98: 782-788, 2016.	OMIM #194050
Tenorio Syndrome; Tnors	Relevant	RNF125	18q12.1	Tenorio syndrome is characterized by overgrowth, macrocephaly, and intellectual disability (ID). Some patients may have mild hydrocephaly, hypoglycemia, and inflammatory diseases resembling Sjogren syndrome	Head- Head circumference at birth >97th percentile- Macrocephaly - Large forehead Ears- Serous otitis media Eyes- Telecanthus - Keratoconjunctivitis sicca- Limbitis- Thick eyebrows Nose- Wide nose- Upturned nose Mouth- Recurrent stomatitis- Macroglossia - Large mandible- Fleshy lips Teeth- Delayed dentition	Tenorio, J., Mansilla, A., Valencia, M., Martinez-Glez, V., Romanelli, V., Arias, P., Castrejon, N., Poletta, F., Guillen-Navarro, E., Gordo, G., Mansilla, E., Garcia-Santiago, F., and 23 others. A new overgrowth syndrome is due to mutations in RNF125. Hum. Mutat. 35: 1436-1441, 2014.	OMIM #616260
Tetralogy Of Fallot; Tof	Relevant	NKX2-5 GATA4 ZFPM2 GATA6 JAG1 TBX1	5q35.1 8q23.1 8q23.1 18q11.2 20p12.2 22q11.21	Only case report descriptions available	Face-Broad forehead - Prominent eyes	Eldadah, Z. A., Hamosh, A., Biery, N. J., Montgomery, R. A., Duke, M., Elkins, R., Dietz, H. C. Familial tetralogy of Fallot caused by mutation in the jagged1 gene. Hum. Molec. Genet. 10: 163-169, 2001	OMIM #187500
Tetrasomy 15Q26	Relevant	-	15q26-qter	Only case report descriptions available	-	-	OMIM #614846
THOC6 Intellectual Disability Syndrome	Relevant	THOC6	16p13.3	THOC6 intellectual disability syndrome is associated with moderate-to-severe developmental delay or intellectual disability; nonspecific dysmorphic facial features (tall forehead, deep-set eyes, short and upslanted palpebral fissures, epicanthal folds, and long nose with low-hanging columella); microcephaly (typically 2-3 SD below the mean); teeth anomalies (dental caries, malocclusion, and super…	Face- prognathism	https://www.ncbi.nlm.nih.gov/books/NBK560442/	OMIM # 613680
Three M Syndrome 1; 3M1	Relevant	CUL7	6p21.1	3M syndrome is an autosomal recessive disorder characterized by distinctive facial features, severe prenatal and postnatal growth retardation, and normal mental development. The main skeletal anomalies are long, slender tubular bones, reduced anteroposterior diameter of the vertebral bodies, and delayed bone age. Other skeletal manifestations include joint hypermobility, joint dislocation, winged…	Head- Frontal bossing - Increased relative head circumference Face- Triangular face - Pointed, prominent chin- Hypoplastic midface- Long philtrum Eyes- Full eyebrows Nose- Fleshy, upturned nose- Low nasal bridge - Depressed nasal root - Anteverted nares Mouth- Full lips Neck- Short neck	Badina, A., Pejin, Z., Odent, T., Buzescu, A., Huber, C., Cormier-Daire, V., Glorion, C., Pannier, S. Hip dislocation in 3-M syndrome: risk of misdiagnosis. Clin. Dysmorph. 20: 114-116, 2011.	OMIM #273750
Treacher Collins Syndrome	Relevant	TCOF1	5q32-q33	Treacher Collins syndrome (TCS) is characterized by bilateral and symmetric downslanting palpebral fissures, malar hypoplasia, micrognathia, and external ear abnormalities. Hypoplasia of the zygomatic bones and mandible can cause significant feeding and respiratory difficulties. About 40%-50% of individuals have conductive hearing loss attributed most commonly to malformation of the ossicles and …	Face- prognathism	https://www.ncbi.nlm.nih.gov/books/NBK1532/	OMIM #154500
Trichodontoosseous syndrome	Relevant	DLX3	17q21.33	Trichodentoosseous syndrome is an autosomal dominant disorder with complete penetrance characterized by abnormalities involving hair, teeth, and several bone structures .	Head- Dolichocephaly Face- Frontal bossing Teeth- Thin enamel - Small, widely spaced teeth - Teeth pits - Taurodontism - Periapical abscesses	Nguyen, T., Phillips, C., Frazier-Bower, S., Wright, T. Craniofacial variations in the tricho-dento-osseous syndrome. Clin. Genet. 83: 375-379, 2013.	OMIM #190320
Trichohepatoenteric Syndrome 1	Relevant	TTC37	5q15	The spectrum of phenotypic expression in trichohepatoenteric syndrome (THES) is broad. The characteristic features include intrauterine growth retardation, woolly hair, facial dysmorphism, intractable diarrhea in infancy requiring total parenteral nutrition, and immunodepression. Hepatic involvement contributes to the poor prognosis of affected patients.	Face- Prominent forehead - Square forehead- Prominent cheeks- Flat supraorbital ridges- Long philtrum Ears- Low-set ears- Simple ears- Small ears Eyes- Hypertelorism - Prominent eyes- Downslanting palpebral fissures Nose- Flat, broad nose- Upturned nose Mouth- Small mouth- Large mouth- Cleft uvula	Barabino, A. V., Torrente, F., Castellano, E., Erba, D., Calvi, A., Gandullia, P. 'Syndromic diarrhea' may have better outcome than previously reported. J. Pediat. 144: 553-554, 2004. Note: Erratum: J. Pediat. 144: 838 only, 2004. Dweikat, I., Sultan, M., Maraqa, N., Hindi, T., Abu-Rmeileh, S., Abu-Libdeh, B. Tricho-hepato-enteric syndrome: a case of hemochromatosis with intractable diarrhea, dys…	OMIM #222470
Trichohepatoneurodevelopmental Syndrome; Thns	Relevant	CCDC47	17q23.3	Trichohepatoneurodevelopmental syndrome is a complex multisystem disorder characterized by woolly or coarse hair, liver dysfunction, pruritus, dysmorphic features, hypotonia, and severe global developmental delay.	Head-Microcephaly-Brachycephaly-Plagiocephaly-Bitemporal narrowing. Face-Coarse facies-Midface hypoplasia. Ears-Simple ears-Otitis media, bilateral. Eyes-Ptosis-Hypertelorism-Synophrys-Cortical visual impairment-Hyperopia. Nose-Unusual nose-Hypoplasia of nasal bones-Bulbous nasal tip. Mouth-Downturned mouth-Full or thick lips-High-arched palate-Macroglossia. Teeth-Widely spaced teeth-Dental crowd…	Morimoto, M., Waller-Evans, H., Ammous, Z., Song, X., Strauss, K. A., Pehlivan, D., Gonzaga-Jauregui, C., Puffenberger, E. G., Holst, C. R., Karaca, E., Brigatti, K. W., Maguire, E., and 17 others. Bi-allelic CCDC47 variants cause a disorder characterized by woolly hair, liver dysfunction, dysmorphic features, and global developmental delay. Am. J. Hum. Genet. 103: 794-807, 2018.	OMIM #618268
Trichothiodystrophy 5, Nonphotosensitive; Ttd5	Relevant	RNF113A	Xq24	Trichothiodystrophy-5 (TTD5) is an X-linked disorder characterized by sparse and brittle hair, facial dysmorphism, global developmental delays, growth deficiency, hypogonadism, and structural brain abnormalities	Head- Microcephaly, progressive Face- Aged facial appearance- High forehead - Prominent chin- Retrognathia Ears- Extra auricular crus- Cupped ears- Low-set ears- Posteriorly rotated ears Eyes- Thin or absent eyebrows- Absent eyelashes - Retinal dystrophy (in patient A)- Optic nerve hypoplasia (in patient A)- Cortical visual impairment- Photosensitivity (in patient A) Nose- Broad nasal root Mouth-…	Mendelsohn, B. A., Beleford, D. T., Abu-El-Haija, A., Alsaleh, N. S., Rahbeeni, Z., Martin, P.-M., Rego, S., Huang, A., Capodanno, G., Shieh, J, T., Van Ziffle, J., Risch, N., Alkuraya, F. S., Slavotinek, A. M. A novel truncating variant in ring finger protein 113A (RNF113A) confirms the association of this gene with X-linked trichothiodystrophy. Am. J. Med. Genet. 182A: 513-520, 2020.	OMIM #300953
Turnpenny-fry Syndrome	Relevant	PCGF2	17q12	Turnpenny-Fry syndrome (TPFS) is characterized by developmental delay, impaired intellectual development, impaired growth, and recognizable facial features that include frontal bossing, sparse hair, malar hypoplasia, small palpebral fissures and oral stoma, and dysplastic 'satyr' ears. Other common findings include feeding problems, constipation, and a range of brain, cardiac, vascular, and skele…	Head- Microcephaly - Relative macrocephaly - Plagiocephaly - Brachycephaly Face- Broad forehead - Frontal bossing - Malar hypoplasia - Long face - Mandibular prognathia - Facial hypotonia, mild Ears- Satyr ears - Low-set ears - Small ears - Conductive deafness Eyes- Periorbital fullness - Narrow palpebral fissures - Transient corneal opacities (uncommon) - Mild tortuosity of retinal vasculature N…	Turnpenny, P. D., Wright, M. J., Sloman, M., Caswell, R., van Essen, A. J., Gerkes, E., Pfundt, R., White, S. M., Shaul-Lotan, N., Carpenter, L., Schaefer, G. B., Fryer, A., and 14 others. Missense mutations of the Pro65 residue of PCGF2 cause a recognizable syndrome associated with craniofacial, neurological, cardiovascular, and skeletal features. Am. J. Hum. Genet. 103: 786-793, 2018.	OMIM #618371
Ulnar-Mammary Syndrome	Relevant	TBX3	12q24.21	The ulnar-mammary syndrome is an autosomal dominant disorder characterized by posterior limb deficiencies or duplications, apocrine/mammary gland hypoplasia and/or dysfunction, abnormal dentition, delayed puberty in males, and genital anomalies.	Eyes- Scant lateral eyebrows Teeth- Ectopic upper canines- Hypodontia	Bamshad, M., Krakowiak, P. A., Watkins, W. S., Root, S., Carey, J. C., Jorde, L. B. A gene for ulnar-mammary syndrome maps to 12q23-q24.1. Hum. Mol. Genet. 4: 1973-1977, 1995. Bamshad, M., Lin, R. C., Law, D. J., Watkins, W. S., Krakowiak, P. A., Moore, M. E., Franceschini, P., Lala, R., Holmes, L. B., Gebuhr, T. C., Bruneau, B. G., Schinzel, A., Seidman, J. G., Seidman, C. E., Jorde, L. B. Mutat…	OMIM #181450
Van Buchem Disease, Type 2	Relevant	LRP5	11q13.2	Only case report descriptions available	No Craniofacial phenotype	Scopelliti, D., Orsini, R., Ventucci, E., Carratelli, D. Mallatia di Van Buchem. Minerva Stomatol. 48: 227-234, 1999. Van Wesenbeeck, L., Cleiren, E., Gram, J., Beals, R. K., Benichou, O., Scopelliti, D., Key, L., Renton, T., Bartels, C., Gong, Y., Warman, M. L., de Vernejoul, M.-C., Bollerslev, J., Van Hul, W. Six novel missense mutations in the LDL receptor-related protein 5 (LRP5) gene in diff…	OMIM #607636
Vulto-Van Silfhout-De Vries Syndrome	Relevant	DEAF1	11p15.5	Vulto-van Silfout-de Vries syndrome (VSVS) is an intellectual developmental disorder characterized by delayed psychomotor development, poor expressive speech, and behavioral abnormalities, including autistic features and poor eye contact. Most patients have additional nonspecific features, including hypotonia and gait abnormalities, seizures, which may be refractory, high pain threshold, and slee…	Head- Large head Face- Dysmorphic features, nonspecific, mild- Prominent forehead - Prominent chin Eyes- Straight eyebrows- Poor eye contact Nose- Full nasal tip Mouth- Tented upper lip- Full lower lip	Nabais Sa, M. J., Jensik, P. J., McGee, S. R., Parker, M. J., Lahiri, N., McNeil, E. P., Kroes, H. Y., Hagerman, R. J., Harrison, R. E., Montgomery, T., Splitt, M., Palmer, E. E., and 26 others. De novo and biallelic DEAF1 variants cause a phenotypic spectrum. Genet. Med. 21: 2059-2069, 2019.	OMIM #615828
Waardenburg Syndrome Type 1	Relevant	EDNRB	13q22.3	Waardenburg syndrome type 1 is an autosomal dominant auditory-pigmentary syndrome characterized by pigmentary abnormalities of the hair, skin, and eyes; congenital sensorineural hearing loss; and 'dystopia canthorum,' the lateral displacement of the ocular inner canthi.	Face- Smooth philtrum - Decreased philtrum length Ears- Congenital sensorineural deafness Eyes- Laterally displaced inner canthi (dystopia canthorum) (95 to 99OMIM %) - Increased intercanthal distance - Blepharophimosis - Hypertelorism - Heterochromia iridis, complete or partial - Hypoplastic iris stoma - Hypopigmented ocular fundus - Bright blue irides - Synophrys - Lower lacrimal dystopia Nose-…	Read, A. P., Newton, V. E. Waardenburg syndrome. J. Med. Genet. 34: 656-665, 1997. Tamayo, M. L., Gelvez, N., Rodriguez, M., Florez, S., Varon, C., Medina, D., Bernal, J. E. Screening program for Waardenburg syndrome in Colombia: clinical definition and phenotypic variability. Am. J. Med. Genet. 146A: 1026-1031, 2008. Pingault, V., Ente, D., Dastot-Le Moal, F., Goossens, M., Marlin, S., Bondurand…	OMIM #193500
Waardenburg Syndrome, Type 3	Relevant	PAX3	2q36.1	Waardenburg syndrome type 3 is an auditory-pigmentary syndrome characterized by pigmentary abnormalities of the hair, skin, and eyes; congenital sensorineural hearing loss; presence of 'dystopia canthorum,' the lateral displacement of the ocular inner canthi; and upper limb abnormalities.	Face- Prognathism Ears- Sensorineural deafness Eyes- Dystopia canthorum - Blepharophimosis - Synophrys - Heterochromia iridis (complete or partial) - Hypopigmented iris - Bright blue eyes Nose- Prominent nasal root - Hypoplastic alae	Read, A. P., Newton, V. E. Waardenburg syndrome. J. Med. Genet. 34: 656-665, 1997. Pingault, V., Ente, D., Dastot-Le Moal, F., Goossens, M., Marlin, S., Bondurand, N. Review and update of mutations causing Waardenburg syndrome. Hum. Mutat. 31: 1-16, 2010.	OMIM #148820
Weaver Syndrome	Relevant	EZH2	7q36.1	Weaver syndrome comprises pre- and postnatal overgrowth, accelerated osseous maturation, characteristic craniofacial appearance, and developmental delay. Most cases are sporadic, although autosomal dominant inheritance has been reported. Distinguishing features of Weaver syndrome include broad forehead and face, ocular hypertelorism, prominent wide philtrum, micrognathia, deep horizontal chin gro…	Head- Macrocephaly - Large bifrontal diameter - Flattened occiput Face- Long philtrum - Round face in infancy - Retrognathia - Prominent chin crease Ears- Large ears Eyes- Strabismus - Hypertelorism - Epicanthal folds - Downslanting palpebral fissures Nose- Depressed nasal bridge	Basel-Vanagaite, L. Acute lymphoblastic leukemia in Weaver syndrome. Am. J. Med. Genet. 152A: 383-386, 2010.	OMIM #277590
White-Sutton Syndrome	Relevant	POGZ	1q21.3	White-Sutton syndrome is a neurodevelopmental disorder characterized by delayed psychomotor development apparent in infancy and a characteristic constellation of dysmorphic facial features. Additional features may include hypotonia, sensorineural hearing impairment, visual defects, joint laxity, and gastrointestinal difficulties, such as poor feeding. A significant number of patients have autism …	Head- Microcephaly - Brachycephaly Face- Hypotonic facies - Long malar ridge - Flat malar ridge - Midface hypoplasia - Short philtrum - Pointed chin - Prognathism Ears- Low-set ears - Posteriorly rotated ears - Sensorineural hearing loss (in some patients) Eyes- Visual abnormalities - Strabismus - Astigmatism - Myopia - Hyperopia - Optic atrophy - Rod-cone dystrophy - Cortical blindness Nose- Fla…	Stessman, H. A. F., Willemsen, M. H., Fenckova, M., Penn, O., Hoischen, A., Xiong, B., Wang, T., Hoekzema, K., Vives, L., Vogel, I., Brunner, H. G., van der Burgt, I., and 39 others. Disruption of POGZ is associated with intellectual disability and autism spectrum disorders. Am. J. Hum. Genet. 98: 541-552, 2016.	OMIM #616364
Williams Syndrome	Relevant	-	7q11.23	Williams syndrome (WS) is characterized by cardiovascular disease (elastin arteriopathy, peripheral pulmonary stenosis, supravalvar aortic stenosis, hypertension), distinctive facies, connective tissue abnormalities, intellectual disability (usually mild), a specific cognitive profile, unique personality characteristics, growth abnormalities, and endocrine abnormalities (hypercalcemia, hypercalci…	Face- Medial eyebrow flare - Flat midface - Periorbital fullness (puffy eyes) - Epicanthal folds - Long philtrum Ears- Sensorineural hearing loss, mild to moderate - Hyperacusis - Phonophobia - Abnormal brain auditory evoked responses (BAER) - Decreased or absent ipsilateral acoustic reflex response to maximum stimulation Eyes- Stellate pattern of iris - Strabismus - Altered visual acuity Nose- D…	https://www.ncbi.nlm.nih.gov/books/NBK1249/	OMIM #194050
X-linked congenital generalized hypertrichosis	Relevant	-	Xq27.1	X-linked congenital generalized hypertrichosis is an extremely rare type of hypertrichosis lanuginosa congenita, a congenital skin disease, which is characterized by hair overgrowth on the entire body in males, and mild and asymmetric hair overgrowth in females. It is associated with a mild facial dysmorphism and, in a kindred, it was also associated with dental anomalies and deafness.	Face - anterverted nostrils, moderate prognathism	https://www.ncbi.nlm.nih.gov/medgen/341002	MedGen UID: 341002 OMIM #307150
X-linked Intellectual Disability-hypogammaglobulinemia-progressive Neurological Deterioration Syndrome	Relevant	-	Xq21.33 - Xq23	X-linked intellectual disability-hypogammaglobulinemia-progressive neurological deterioration syndrome is characterized by moderate intellectual deficit, bilateral single palmar creases, seizures, variable hypogammaglobulinemia and characteristic features (synophrys, prognathism, and hirsutism). It has been reported in three males from two generations of one family. All underwent progressive neur…	Face-Cleft palate- Prominent supraorbital ridges- Short philtrum- Mandibular prognathia- Prominent metopic ridge	https://hpo.jax.org/app/browse/disease/ORPHA:85317	ORPHA:85317
X-linked Intellectual Disability, Sutherland-haan Type	Relevant	PQBP1	Xp11.23	Only case report descriptions available	Face- Narrow face -Long face- Brachycephaly- Hypoplasia of the maxilla- Mandibular prognathia- Upslanted palpebral fissure	https://hpo.jax.org/app/browse/disease/ORPHA:93950	ORPHA:93950
Xp22.13p22.2 Duplication Syndrome	Relevant	-	Xp22.13p22.2	Xp22.13p22.2 duplication syndrome is a rare syndromic intellectual disability characterized by developmental delay and intellectual disability, learning and behavioral problems, short stature, thin and sparse hair, mild dysmorphic features, tapering fingers and later onset of scoliosis, obesity and cardiovascular problems (cardiomegaly and cardiomyopathy). Females have normal intelligence.	Face - High anterior hairline - Recurrent upper respiratory tract infections Abnormal facial shape - High palate- Mandibular prognathia- Downslanted palpebral fissures -Broad nasal tip- Flared nostrils- Short neck	https://hpo.jax.org/app/browse/disease/ORPHA:284180	ORPHA:284180
Xq25 Duplication Syndrome	Relevant	-	Xq25	Xq25 duplication syndrome is an X-linked neurodevelopmental disorder characterized by delayed development and intellectual disability associated with abnormal behavior and dysmorphic facial features. Additional variable features may include thin corpus callosum on brain imaging and sleep disturbances. Carrier females may be mildly affected.	Face- Malar flattening - Prognathia - Facial hypotonia Eyes- Epicanthal folds - Heavy eyebrows - Sparse eyebrows - Arched eyebrows - Lower palpebral eversion Mouth- Full lips - Thick vermilion	Leroy, C., Jacquemont, M.-L., Doray, B., Lamblin, D., Cormier-Daire, V., Philippe, A., Nusbaum, S., Patrat, C., Steffann, J., Colleaux, L., Vekemans, M., Romana, S., Turleau, C., Malan, V. Xq25 duplication: the crucial role of the STAG2 gene in this novel human cohesinopathy. Clin. Genet. 89: 68-73, 2016.	OMIM #300979
Zimmermann-Laband Syndrome 1; Zls1	Relevant	KCNH1	1q32.2	Zimmermann-Laband syndrome is a rare disorder characterized by gingival fibromatosis, dysplastic or absent nails, hypoplasia of the distal phalanges, scoliosis, hepatosplenomegaly, hirsutism, and abnormalities of the cartilage of the nose and/or ears	Face-Coarse facial features.Face-Coarse facies- Prominent mandible. Ears- Long, lobulated ears- Posteriorly rotated ears- Hearing loss, bilateral sensorineural (rare). Eyes- Thick eyebrows- Synophrys- Myopia- Cataracts. Nose- Broad nasal bridge- Fleshy nose. Mouth- Thick lips- Gingival fibromatosis- Gingival hyperplasia- High-arched palate. Teeth- Delayed tooth eruption.	Balasubramanian, M., Parker, M. J. Zimmermann-Laband syndrome in a child previously described with brachydactyly, extrahepatic biliary atresia, patent ductus arteriosus and seizures. (Letter) Clin. Dysmorph. 19: 48-50, 2010.	OMIM #135500
